# Supplementary material for: Coping strategies among family caregivers of community-dwelling older adults in Lebanon amid the economic crisis
Source: PLoS One. 2026 Jan 23;21(1):e0340972. doi: 10.1371/journal.pone.0340972 (PMC12829931; doi:10.1371/journal.pone.0340972)
Supplement: S1 Dataset — (XLSX) [file pone.0340972.s007.xlsx]

## Sheet: Rawdata
Agecaregivercategories	GenderCaregiver	MaritalStatusCaregiver	EducationallevelCaregiver	WorkingStatus	Retired	Housewife	Selfemployed	Workinghours	Havingafamilymemberwhoisahealthcareprofessional	Numberofpersonslivinginyourhouseincludingyou	Numberofroomsinyourhouseexcludingthekitchenandbathroom	SocialClassofparticipants	HouseholdfamilymonthlyincomeinUSD	Areyouindebt	Numberofdependentchildren	Financialhelpfromfamily	Financialhelpfromfriends	FinancialhelpfromNGOorothermeans	Whatdoyoufeelisthelevelofyourfinancialstresstoday	Howsatisfiedareyouwithyourpresentfinancialsituation	Howdoyoufeelaboutyourcurrentfinancialsituation	Howoftendoyouworrytomeetnormalmonthlylivingexpenses	Howconfidentareyouthatyoucouldfindthemoney	Howoftendoesthishappentoyoucinema	Howfrequentlydoyoufind	Howstresseddoyoufeelabout	Doyousmokecigarettes	Doyousmokenarguileh	Doyoudrink‎alcohol	Doyouexerciseregularly	Numberofsleepinghours	CaregiverArthritis	CaregiverRespiratorydiseasesCOPD	CaregiverCardiovasculardiseases	CaregiverHypertension	CaregiverHyperlipidemia	CaregiverDiabetes	CaregiverGastricUlcer	CaregiverObesity	CareiverCrohnsDisease	CaregiverChronicKidneyDisease	CaregiverChronicLiverDisease	CaregiverMultipleSclerosis	CaregiverImmunodeficiency	CaregiverThyroidDisaese	CaregiverUlcerativeColitis	CaregiverEpilepsy	CaregiverHearingProblems	CaregiverVisionProblems
3	2	3	4	1	1	1	1	1	1	2	5	1	2	1	0	2	0	0	5	4	3	3	3	3	2	1	1	0	0	0	1	2	0	0	0	0	0	2	0	0	0	0	0	0	0	2	0	0	2
3	2	1	3	1	1	2	1	1	2	6	4	0	3	1	3	1	0	0	1	1	1	1	2	1	1	1	0	1	0	0	0	1	0	0	0	0	0	0	0	0	0	0	0	0	0	0	0	0	0
3	2	1	3	2	1	2	2	1	2	5	2	1	1	2	2	0	0	0	8	4	1	1	4	10	3	1	0	0	0	0	0	0	0	0	0	1	0	0	0	0	0	0	0	0	0	0	0	0	0
2	1	2	1	2	1	1	2	3	1	11	5	0	1	1	1	0	0	0	1	1	1	1	5	2	1	1	0	0	0	0	1	1	2	2	2	2	2	2	0	2	0	0	2	0	2	2	0	0	1
2	1	2	3	2	1	1	1	3	2	7	5	2	5	0	0	0	0	0	5	5	5	1	4	1	5	5	0	0	0	0	0	0	0	0	0	0	0	0	0	0	0	0	0	0	0	0	0	0	1
	1	1	3	1	1	2	1	2	1	4	4	1	1	1	2	0	0	0	1	2	1	1	1	1	1	1	0	0	0	0	0	2	2	2	2	2	2	0	1	1	0	0	0	0	1	0	0	0	0
4	2	1	2	2	1	2	1	3	1	6	4	1	4	0	0	0	0	0	5	5	5	5	5	5	1	5	0	0	0	0	0	0	0	0	0	0	0	0	0	0	0	0	0	0	0	0	0	0	1
4	2	1	2	2	1	2	1	3	1	2	6	2	1	1	1	1	1	1	4	7	6	7	8	7	4	3	0	1	0	0	0	0	0	0	1	0	0	0	0	0	0	0	0	0	0	0	0	0	0
4	2	1	2	2	1	2	1	3	1	5	2	0	1	1	1	0	0	0	1	1	1	1	1	1	1	1	0	0	0	0	0	1	0	1	1	0	1	0	1	0	0	0	0	0	1	0	0	1	1
3	2	1	1	2	1	2	1	3	2	5	4	1	2	0	2	1	0	1	5	5	4	3	5	6	5	5	0	2	0	0	0	0	0	0	0	0	0	0	0	0	0	0	0	0	0	0	0	0	0
3	2	1	3	1	1	1	1	1	1	5	5	2	2	0	2	0	0	0	7	7	3	4	1	3	5	4	0	0	0	0	0	0	0	0	0	0	0	1	0	0	0	0	0	0	0	0	0	0	0
3	2	3	2	2	1	2	1	1	1	5	2	0	1	1	3	0	0	0	1	1	2	1	1	1	1	1	1	0	0	0	0	0	1	0	0	0	0	1	0	0	0	0	0	0	0	0	0	1	1
3	2	2	1	2	1	2	1	3	1	3	4	0	1	0	0	0	0	1	5	5	5	6	3	10	8	7	1	1	0	0	0	0	0	0	0	0	0	0	0	0	0	0	0	0	0	0	0	0	0
3	2	1	3	1	1	2	2	1	1	2	4	4	2	1	0	0	0	1	4	2	2	2	5	4	2	2	0	1	0	0	0	2	0	2	0	1	0	2	0	0	0	0	0	0	0	0	0	0	1
3	1	1	3	1	1	1	1	1	1	6	3	1	1	0	3	1	1	0	3	3	3	2	3	2	3	2	0	0	0	0	0	0	0	0	0	0	0	0	0	0	0	0	0	0	0	0	0	0	1
3	2	4	1	2	1	2	1	3	1	9	3	0	1	1	3	0	0	1	3	3	2	2	3	3	2	3	0	0	0	0	0	1	1	0	0	0	0	0	0	0	0	0	0	0	0	0	0	0	2
3	1	1	1	1	1	1	1	1	1	4	5	4	2	1	2	1	0	0	2	1	1	1	3	2	1	2	1	2	0	0	0	2	0	0	0	2	0	1	1	0	0	0	0	0	0	0	0	0	1
3	2	1	2	1	1	2	1	2	1	4	6	1	1	2	0	0	0	1	1	1	1	1	4	7	3	1	0	2	0	0	0	0	1	2	1	2	0	2	0	0	0	0	0	2	2	2	0	0	1
3	1	1	0	1	1	1	1	1	1	5	4	1	2	0	3	0	0	0	3	3	3	5	5	5	3	3	0	1	0	0	1	0	0	0	0	0	0	0	0	0	0	0	0	0	0	0	0	0	0
3	2	1	1	1	1	2	2	2	2	5	4	1	2	0	3	0	0	0	3	4	2	5	4	2	3	5	0	0	0	0	1	0	1	0	0	1	0	0	0	0	0	0	0	0	0	0	0	0	1
3	2	1	1	2	1	2	1	3	1	4	4	1	2	0	1	1	1	0	1	1	2	1	1	1	1	2	0	1	0	0	0	0	0	0	0	0	0	0	0	0	0	0	0	0	0	0	0	0	0
3	2	1	3	2	2	2	1	3	1		3	1	1	1	3	0	0	0	3	3	1	1	1	1	1	1	0	0	0	0	0	1	1	0	0	0	0	0	0	0	0	0	0	0	0	0	0	0	0
3	2	2	2	2	1	2	1	3	1	3	2	1	1	1	2	0	0	0	2	2	2	1	1	1	1	1	0	0	0	0	0	0	0	0	0	1	0	1	1	0	0	0	0	0	0	0	0	1	0
3	2	1	1	2	1	2	1	3	1	5	3	0	1	1	3	0	0	0	1	1	1	1	1	1	1	1	0	0	0	0	0	1	1	1	1	0	1	1	0	0	0	0	0	1	0	0	0	0	0
3	2	2	3	2	1	2	2	3	2	2	2	0	1	0	0	1	0	0	5	3	4	3	4	3	3	4	0	1	0	0	0	0	0	0	0	0	0	0	1	0	0	0	0	0	0	0	0	0	0
2	1	1	3	1	1	1	1	2	2	6	3	0	1	1	2	0	0	0	5	4	3	4	4	2	3	4	0	2	0	0	0	1	0	0	0	0	0	1	0	0	0	0	0	0	0	1	0	0	0
2	2	4	1	2	1	2	1	3	1	6	5	0	1	1	4	0	0	1	2	1	1	1	1	1	1	1	0	0	0	1	0	0	2	2	2	2	2	0	2	2	2	2	2	2	0	2	2	2	2
2	1	1	2	1	1	1	2	1	1	4	3	1	2	0	1	0	0	0	3	5	5	3	5	5	3	4	0	1	0	0	0	0	0	0	1	1	0	1	0	0	0	0	0	0	1	0	0	0	0
2	2	1	3	1	1	1	1	2	1	3	4	1	2	0	1	1	0	0	3	3	3	3	1	1	3	3	0	1	0	0	0	1	0	0	0	1	0	1	1	0	0	0	0	0	0	0	0	0	1
2	2	1	2	2	1	2	1	3	1		3	2	4	0	3	0	0	0	7	9	7	5	6	5	2	4	0	1	0	0	0	0	2	0	0	0	0	0	0	0	0	0	0	0	0	0	0	0	0
2	2	1	3	1	1	2	1	3	1	6	4	2	3	0	3	0	0	0	5	7	6	6	10	6	6	7	1	1	0	0	0	1	1	0	0	0	1	1	0	0	0	0	0	0	0	0	0	0	0
2	2	1	2	2	1	2	1	3	2	5	3	1	1	0	2	0	1	0	1	1	1	1	1	1	1	1	0	1	0	0	0	1	0	0	2	2	0	0	0	0	0	0	0	0	2	1	0	1	0
2	2	2	4	1	1	1	1	1	1	3	4	1	1	0	0	1	0	0	1	3	3	1	1	1	1	1	0	0	0	0	0	0	0	2	2	0	0	0	2	0	0	0	0	0	0	0	0	0	2
2	2	1	1	2	1	2	1	3	1	4	2	0	1	1	2	0	0	0	4	3	2	2	1	1	6	2	0	1	0	0	0	1	0	0	0	0	0	1	0	0	0	0	0	0	0	0	0	0	0
2	2	3	1	2	1	2	2	3	1	3	2	1	1	2	1	0	0	0	3	3	3	2	2	2	2	2	0	0	0	0	0	0	0	0	1	0	0	0	0	0	0	0	0	1	0	1	0	0	0
2	2	1	1	2	1	2	1	3	1	6	5	1	1	0	1	1	0	0	2	1	1	1	4	2	3	3	0	0	0	0	0	1	2	0	0	0	0	1	0	0	0	0	0	0	0	0	1	0	0
2	2	1	3	2	1	2	1	3	2	5	2	1	2	1	2	1	0	0	3	5	5	4	6	8	7	6	0	0	0	0	0	0	0	0	0	0	0	0	0	0	0	0	0	0	0	0	0	0	0
2	2	1	3	2	1	2	1	3	1	5	2	0	1	1	2	0	1	0	1	1	1	1	1	1	1	1	0	0	0	0	1	1	0	0	0	0	0	1	0	0	0	0	0	0	0	0	0	0	0
2	2	1	3	1	1	2	1	3	1	5	3	2	3	0	2	0	0	0	10	8	8	6	7	2	9	9	0	1	0	1	0	0	0	0	0	0	0	0	1	0	0	0	0	0	1	0	0	0	0
2	2	1	3	2	2	1	1	3	1	6	3	0	1	1	2	1	0	1	1	1	1	1	1	1	1	1	0	1	0	0	1	0	0	0	0	0	0	0	0	0	0	0	0	0	0	0	0	0	0
2	2	3	1	2	1	2	1	3	1	5	3	1	1	2	1	0	0	0	1	1	1	1	1	1	1	1	0	1	0	0	1	2	0	0	0	0	1	1	1	0	0	1	0	0	0	0	0	0	0
2	2	2	3	2	1	1	1	3	1		4	4	3	2	0	2	0	0	3	1	5	6	10	5	1	1	0	1	0	0	1	0	0	0	2	0	0	1	0	0	0	0	0	1	0	0	0	0	0
2	2	1	0	2	2	2	2	3	1	5	3	0	1	0	2	1	0	0	1	1	1	1	1	1	1	1	0	0	0	0	1	1	0	0	0	0	0	1	1	0	0	0	0	2	0	2	0	1	1
2	2	1	3	1	1	2	1	3	2	5	4	1	2	0	3	0	0	0	5	5	5	3	3	5	4	5	0	0	0	0	1	2	0	0	0	0	0	0	0	0	0	0	0	0	0	0	0	0	1
2	2	2	3	1	1	1	2	3	1	2	4	1	3	1	0	0	1	0	1	1	1	4	10	7	4	1	1	0	1	0	0	0	0	0	2	0	0	0	0	0	0	0	0	0	2	0	0	1	1
2	2	1	1	1	1	2	1	3	1	7	2	0	1	1	4	0	0	0	1	1	1	1	1	1	1	1	0	0	0	0	0	1	0	0	0	0	0	0	0	0	0	0	0	0	0	0	0	0	0
2	2	1	4	1	1	2	2	2	2	2	5	2	3	1	0	1	0	0	5	6	7	4	7	8	6	7	0	0	0	0	1	0	0	0	0	0	0	0	0	0	0	0	0	0	0	0	0	0	1
2	1	1	0	1	1	1	1	1	2	3	2	0	1	1	2	0	0	0	1	1	1	1	1	10	1	1	0	1	0	0	0	1	1	0	0	2	0	1	0	2	0	0	0	1	2	1	1	0	0
2	2	1	3	2	1	2	1	3	1	4	4	0	1	2	2	1	0	0	1	1	1	1	2	1	1	1	0	1	0	0	0	0	0	0	0	0	0	0	0	0	0	0	0	0	0	0	0	0	0
2	1	1	2	1	1	1	1	2	2	5	3	1	1	2	2	0	0	0	6	3	5	2	5	2	1	2	0	1	0	0	0	0	1	0	0	0	0	0	0	0	0	0	0	0	0	0	0	0	0
2	2	1	2	2	1	2	2	3	1	7	4	1	1	1	4	0	0	0	5	5	3	5	3	1	1	1	0	0	0	0	0	0	0	0	0	1	0	1	2	0	0	0	0	0	2	0	0	0	1
2	1	1	2	1	1	1	1	2	2	4	2	0	1	1	4	0	0	1	1	1	1	2	3	1	1	1	0	1	0	1	0	1	1	0	0	0	0	0	0	0	0	0	0	0	0	0	0	0	0
2	2	1	2	2	1	2	1	3	2	5	6	2	1	0	1	0	0	0	10	1	1	1	1	10	1	1	0	1	0	0	0	0	0	0	0	0	0	2	0	0	0	0	0	1	0	1	0	1	1
2	2	1	2	1	1	2	1	3	1	6	3	0	1	1	2	1	0	0	8	1	5	5	5	5	8	5	0	1	0	0	0	1	0	0	0	0	0	0	0	0	0	0	0	1	1	0	0	0	1
2	1	1	0	1	1	1	2	2	1	5	4	1	1	1	1	0	0	0	3	4	5	4	7	8	4	4	1	0	0	0	0	0	0	0	0	1	0	0	0	0	0	0	0	0	0	0	0	0	0
2	2	1	1	2	2	1	2	3	1	7	3	1	2	1	4	0	0	0	1	1	1	1	1	1	1	1	1	0	0	0	0	0	0	0	2	0	1	0	0	1	1	1	1	1	1	1	1	0	1
1	2	2	3	1	1	2	2	3	1	3	2	1	3	0	0	0	0	0	5	5	5	5	10	5	5	5	0	0	0	1	1	0	1	0	0	0	0	0	0	0	0	0	0	0	0	0	0	0	1
1	2	2	3	1	1	1	1	2	1	5	3	1	1	0		0	0	0	7	6	5	4	5	5	6	7	0	0	0	1	1	2	2	0	0	2	0	0	0	0	0	0	0	2	0	0	0	0	0
1	2	2	2	2	1	1	1	3	2	5	6	1	2	0	0	1	0	0	1	1	2	1	5	2	2	1	0	0	0	0	0	0	2	0	0	0	0	0	0	0	0	0	0	1	0	0	1	0	0
1	2	2	3	2	1	1	1	3	1	2	3	1	2	0	0	2	0	0	3	1	10	5	5	3	5	4	0	1	0	1	1	0	0	0	0	0	0	0	1	0	0	0	0	0	0	0	0	0	0
1	2	1	2	2	1	2	1	3	2	4	3	1	1	1	1	0	0	0	4	1	1	1	1	1	1	1	0	0	0	0	0	0	0	0	0	0	0	0	0	0	0	0	0	0	0	0	0	2	2
1	2	1	1	1	1	2	1	3	1	5	3	1	1	1	3	0	0	0	1	2	1	2	2	1	2	1	0	0	0	0	0	0	0	0	0	0	0	1	0	0	0	0	0	2	0	1	0	0	0
1	2	2	0	1	1	1	1	1	1	2	2	0	1	1	0	1	0	0	1	1	2	1	1	1	1	1	0	1	0	0	0	0	1	2	2	0	2	1	1	0	0	0	0	0	2	0	0	0	1
1	2	1	1	2	1	2	1	3	1	4	2	0	1	2	2	0	0	0	4	1	1	1	2	1	2	2	0	0	0	0	0	0	0	0	0	0	0	0	0	0	0	0	0	0	0	0	0	0	0
1	2	2	1	2	1	1	1	3	1	5	3	0	1	0	0	1	0	0	4	3	3	2	2	1	1	1	0	1	0	1	1	1	0	0	0	0	0	0	2	0	0	0	0	0	0	0	0	0	1
1	2	2	2	2	1	2	1	3	1	4	2	0	2	2	0	1	0	0	5	8	1	1	1	5	5	4	0	1	0	0	0	2	1	2	1	2	0	0	2	0	0	0	0	0	1	0	0	0	1
1	2	2	3	2	1	2	2	1	2	8	4	1	2	1	0	2	2	2	3	3	2	1	9	1	1	2	0	0	0	0	0	0	0	0	0	0	0	1	0	0	0	0	0	1	1	0	0	0	0
1	2	2	3	2	1	1	1	3	2	2	4	2	3	0	0	1	0	1	5	8	7	6	9	7	5	5	0	0	0	0	1	0	0	0	0	0	0	0	0	0	0	0	0	0	0	0	0	0	0
1	2	1	0	2	1	2	1	3	1	4	4	0	1	1	0	0	0	0	2	3	2	3	1	1	1	1	0	1	0	1	1	0	0	0	0	0	0	0	0	0	0	0	1	0	1	0	0	0	0
1	2	1	1	1	1	2	1	3	1	4	2	1	1	1	0	0	0	0	1	4	4	4	3	3	7	5	0	1	0	0	0	0	0	0	0	0	0	0	0	0	0	0	0	0	0	0	0	0	0
	2	4	1	1	1	2	1	3	2	4	2	1	1	0	1	0	0	0	1	1	3	2	5	1	2	3	0	1	0	0	0	0	0	0	0	0	0	0	1	0	0	0	0	0	0	0	0	0	0
4	2	1	0	2	1	2	1	3	2	4	4	4	1	2	0	1	0	0	3	5	3	2	3	3	2	3	1	0	0	0	0	1	0	1	1	0	0	0	0	0	0	0	0	0	0	0	0	0	1
4	2	4	1	2	1	2	1	3	2	4	4	0	1	1	3	1	0	0	1	1	1	1	10	1	1	1	1	1	0	1	0	0	0	0	0	0	0	0	0	0	0	0	0	0	0	0	0	0	1
3	2	3	3	1	1	1	2	3	1	3	5	4	1	2	0	0	0	1	3	3	4	4	5	5	5	4	0	1	0	0	0	0	0	0	0	0	0	0	0	0	0	0	0	0	0	0	0	0	0
3	2	1	2	2	1	2	2	3	2	3	4	2	2	0	0	2	0	0	5	5	5	4	7	1	1	1	0	1	0	0	0	0	0	0	0	0	0	1	0	0	0	0	0	0	0	0	0	0	0
3	2	1	2	1	1	2	2	3	2	6	3	1	1	0	3	0	0	0	4	2	2	3	2	2	2	2	0	0	0	0	0	0	0	0	0	0	0	0	1	0	0	0	0	1	0	0	0	0	2
3	2	1	3	1	1	2	1	1	1	5	4	0	1	1	2	0	0	0	1	3	3	1	1	1	1	1	0	0	0	0	0	1	0	0	0	0	0	0	1	0	0	0	0	1	0	0	0	1	1
3	2	1	4	2	2	2	1	3	1		2	1	2	1	1	2	0	0	1	1	1	1	1	1	1	1	0	0	0	0	0	0	1	0	0	0	0	0	1	0	0	0	0	0	0	0	1	0	0
2	2	1	3	1	1	2	1	1	1	4	4	1	2	0	1	0	0	0	3	5	5	4	3	5	2	3	0	1	0	0	0	1	0	0	0	0	0	1	0	0	0	0	0	0	0	0	0	0	0
2	2	1	3	2	1	2	1	3	1	5	2	0	1	1	3	0	0	0	1	5	3	1	3	1	2	1	0	0	0	0	0	0	2	0	1	0	0	1	0	0	0	0	0	0	1	1	0	0	0
2	2	3	3	1	1	1	1	1	1	4	3	1	2	1	3	0	0	0	1	1	1	1	1	1	1	1	0	0	0	1	0	0	0	0	0	0	0	0	0	0	0	0	0	0	0	0	0	0	0
2	2	3	4	1	1	1	1	1	1	4	2	1	2	1	3	0	0	0	3	1	4	1	1	3	1	1	0	0	0	0	0	0	0	0	0	0	0	0	0	0	0	0	0	1	0	0	0	0	1
2	2	2	4	1	1	1	2	3	1	4	5	4	3	0	0	0	0	0	5	4	5	4	8	7	8	4	1	0	0	0	1	0	0	0	0	0	0	0	0	0	0	0	0	0	2	0	0	0	1
2	2	1	3	1	1	2	1	1	1	4	4	0	2	0	2	1	0	0	1	1	1	1	3	2	1	1	0	1	0	0	0	0	0	0	0	0	0	0	0	0	0	0	0	0	0	0	0	0	0
1	2	1	3	2	1	2	1	3	1	8	6	1	2	2	1	1	0	1	4	5	5	2	1	3	3	4	0	0	0	1	0	0	0	0	0	0	0	0	0	0	0	0	0	0	1	0	0	0	0
1	1	1	1	2	1	1	1	2	1	6	3	0	1	1	3	0	0	0	3	3	2	4	4	8	7	4	1	0	0	0	1	0	0	0	0	0	0	0	0	0	0	0	0	1	0	0	1	0	1
1	2	1	0	2	1	2	1	3	1	2	2	4	1	1	0	1	0	0	3	3	3	3	5	3	5	3	0	1	0	0	1	1	0	0	0	0	0	1	0	0	0	0	0	0	0	1	1	1	0
1	2	2	1	1	2	2	1	1	1	6	6	0	1	1	0	0	0	0	10	10	10	8	8	10	1	10	0	1	0	1	0	1	1	0	0	0	0	0	0	0	0	0	0	1	0	0	0	0	1
1	2	2	3	1	1	1	1	2	1	5	5	1	2	1	0	0	0	0	3	3	4	3	2	2	1	1	0	2	0	0	1	1	0	0	0	0	0	1	1	2	0	0	0	0	0	1	0	0	1
4	2	2	1	2	1	2	1	3	2	3	2	1	2	2	0	1	0	0	5	5	5	5	5	5	5	5	0	0	0	0	0	2	0	0	0	0	1	1	0	0	0	0	0	0	1	0	0	0	1
4	2	1	3	2	1	2	1	3	2	8	3	4	1	1	6	1	0	0	1	1	1	1	1	1	1	1	0	0	0	0	0	0	0	1	0	0	1	1	1	1	1	1	1	1	1	1	1	1	0
3	2	1	2	1	1	2	1	3	1	8	4	1	2	1	3	1	0	0	5	5	5	5	3	1	5	5	0	0	0	1	0	0	0	0	0	0	0	0	0	0	0	0	0	0	0	0	0	0	0
3	2	1	1	1	1	2	1	3	2	10	4	2	5	0	4	2	0	0	5	5	5	9	5	5	5	5	0	0	0	0	1	0	0	0	1	1	1	0	0	0	0	0	0	0	0	0	1	0	0
3	2	2	1	2	1	2	1	3	1	6	3	1	1	2	0	0	0	0	1	5	1	1	10	1	1	1	1	0	0	0	0	0	0	0	0	0	0	0	1	0	0	0	0	0	0	0	0	0	1
3	2	2	3	1	1	1	1	2	1	7	4	1	2	1	0	0	0	0	3	2	2	1	1	2	2	2	0	0	0	0	1	1	0	0	0	0	0	0	0	0	0	0	0	0	0	0	0	0	0
3	1	1	1	1	1	1	2	3	1	6	3	1	2	0	2	0	0	0	7	7	7	7	8	7	7	5	1	0	0	0	0	1	0	0	1	1	0	1	1	0	0	0	0	0	0	1	0	0	0
3	2	1	2	2	1	2	2	2	1	7	3	1	2	1	1	0	0	0	4	4	4	4	4	10	6	4	0	1	0	0	0	2	0	0	0	0	1	1	0	0	0	0	0	0	0	1	0	0	0
3	1	1	1	1	1	1	2	3	1	2	2	0	1	1	0	0	0	0	1	1	1	1	1	1	1	1	1	0	0	0	0	1	0	0	0	1	0	0	0	0	0	0	0	0	0	1	0	0	0
2	1	2	4	1	1	1	2	3	1	3	4	1	2	0	0	1	0	0	6	7	7	6	6	9	7	7	0	0	0	0	0	0	0	0	0	0	0	1	0	0	0	0	0	0	0	0	0	0	0
2	2	1	3	2	1	2	1	3	1	3	3	4	2	0	1	0	0	0	4	5	5	5	5	4	2	2	0	0	0	0	0	0	0	0	0	0	0	0	0	0	0	0	0	0	0	0	0	0	0
2	2	1	2	2	1	2	1	3	1	2	2	2	5	0	0	0	0	0	10	10	10	9	8	10	7	5	1	1	1	1	1	0	0	0	0	0	0	0	0	0	0	0	0	0	0	0	0	0	0
2	1	1	1	1	1	2	2	3	1	5	4	1	1	0	3	0	0	0	3	1	3	3	1	3	4	3	0	0	0	0	0	0	1	0	0	0	0	0	0	0	0	0	0	0	0	0	0	0	0
2	2	1	3	2	1	2	2	2	2	7	4	1	2	1	1	1	0	0	6	5	4	3	1	3	4	4	0	0	0	0	1	0	0	0	0	0	0	1	0	0	0	0	0	0	0	0	0	0	0
2	2	1	1	1	1	2	2	2	1	6	3	0	1	1	3	0	0	0	1	1	1	1	1	10	10	1	0	1	0	0	0	0	1	0	0	0	0	1	0	0	0	0	0	0	0	1	0	0	0
2	1	1	3	1	1	1	2	1	1	8	5	1	2	0	3	1	0	0	3	3	3	8	4	2	1	3	0	0	0	1	0	0	0	0	0	0	0	0	0	0	0	0	0	0	0	0	0	2	0
2	2	3	1	2	2	2	1	3	1	5	5	1	2	1	0	1	0	0	2	2	3	2	1	1	1	1	0	0	0	0	0	0	0	0	1	1	2	1	0	0	0	0	0	0	0	0	1	0	1
2	2	1	2	1	1	1	2	2	1	5	3	0	1	1	3	1	0	0	3	4	6	2	6	1	3	3	0	2	0	0	0	1	0	0	0	0	1	0	0	0	0	0	0	0	0	0	0	0	1
2	2	3	2	1	1	1	1	1	2	5	3	4	2	1	1	0	0	0	1	1	1	1	1	1	1	1	1	0	0	0	0	1	1	0	2	2	2	2	0	0	0	0	0	0	2	0	0	0	0
2	2	1	1	2	1	2	1	3	1	2	4	4	2	0	0	0	0	0	10	5	5	5	5	5	5	5	2	1	0	0	0	2	0	0	0	0	0	0	1	1	0	0	0	0	1	0	0	0	0
2	2	1	0	2	1	2	2	2	1	7	2	4	1	2	2	1	0	0	1	1	3	1	1	1	1	1	2	0	0	0	0	1	2	2	1	0	0	1	0	2	0	0	0	1	0	0	0	0	0
1	2	1	4	1	1	2	2	2	1	5	3	1	2	0	0	1	0	0	6	6	6	5	5	3	6	5	0	0	0	0	1	0	0	0	0	0	0	0	0	0	0	0	0	0	0	0	0	0	0
1	2	1	2	2	1	2	2	3	1	4	2	0	1	1	2	0	0	0	5	3	1	2	3	7	8	7	0	1	0	0	0	0	0	0	0	0	0	0	0	0	0	0	0	0	0	0	0	0	0
1	2	2	1	2	1	2	1	3	1	4	3	1	1	2	0	2	0	1	5	3	3	4	3	2	6	3	0	0	0	0	1	0	0	0	0	0	0	0	0	0	0	0	0	0	0	0	0	0	0
1	2	1	3	2	1	2	1	1	2	6	3	1	3	2	0	1	0	1	5	5	4	6	5	6	6	4	0	1	0	0	0	0	0	0	0	0	0	0	2	0	0	0	2	2	2	2	0	2	2
1	2	2	3	2	1	1	1	3	2	4	2	1	1	1	0	1	0	0	1	2	1	1	2	2	2	2	0	0	0	0	0	0	0	1	1	0	1	0	0	0	0	0	0	0	1	0	0	0	0
1	2	2	4	1	1	1	1	2	1	6	4	2	3	0	0	0	0	0	7	5	5	10	10	5	10	8	0	1	0	0	1	0	0	0	0	0	2	0	0	0	0	0	0	0	0	0	0	0	0
1	1	2	3	1	1	1	1	1	2	6	3	4	3	0	3	0	0	0	3	3	3	1	10	5	5	5	0	0	0	1	0	0	0	0	0	0	0	0	0	0	0	0	0	0	0	0	0	0	0
3	2	2	2	1	1	2	1	1	2	3	4	1	1	0	0	1	0	0	3	3	4	3	3	2	2	2	0	0	0	0	0	1	0	0	0	2	0	0	0	0	0	0	0	0	0	0	0	0	0
3	2	1	1	2	1	2	1	3	1	4	4	1	1	1	0	0	0	0	3	5	5	5	4	3	3	3	0	0	0	1	1	0	0	0	0	0	0	0	0	0	0	0	0	0	0	0	0	0	0
2	2	1	3	2	1	2	1	3	1	5	3	1	2	1	2	0	0	0	6	4	3	5	4	5	5	6	0	1	0	0	0	0	0	0	1	1	0	0	0	0	0	0	0	0	0	1	0	0	0
2	2	1	1	2	2	2	1	3	1	4	3	0	1	1	2	0	0	0	1	1	1	1	1	1	1	1	0	0	0	0	0	0	0	0	0	0	0	1	0	0	0	0	0	0	1	0	1	0	0
2	1	1	1	1	1	1	1	1	1	4	4	4	2	1	2	1	0	0	4	3	3	3	1	3	2	3	2	2	0	0	0	0	0	0	1	0	0	1	0	0	0	0	0	0	0	0	0	0	0
2	1	1	1	1	1	1	2	1	1	4	2	1	1	1	2	0	0	0	1	1	3	3	6	4	6	1	0	0	0	0	0	0	0	0	0	0	0	0	0	0	0	0	0	0	0	0	0	0	1
2	2	1	1	2	1	2	1	3	1	7	3	0	1	1	2	0	0	0	1	1	1	1	7	3	1	1	0	0	0	1	0	1	0	0	0	0	0	0	0	0	0	0	0	0	0	0	2	0	0
2	2	2	2	2	1	2	1	3	2	2	6	1	1	0	0	1	0	0	5	2	3	1	2	4	4	3	0	0	0	0	0	0	0	0	0	0	0	0	0	0	0	0	0	0	0	0	0	0	0
2	2	1	4	1	1	2	1	1	1	6	7	2	3	0	3	0	0	0	3	3	2	1	10	8	2	2	0	1	0	0	0	0	0	0	0	0	0	0	0	0	0	0	0	0	0	0	0	0	0
1	2	1	2	2	1	2	1	3	1	5	3	0	1	1	3	1	0	0	10	1	1	10	5	5	4	6	1	1	0	0	0	1	0	0	0	0	0	1	0	0	0	0	0	1	0	0	0	0	0
1	2	1	1	1	1	2	1	3	2	5	3	0	1	1	2	0	0	0	1	1	1	1	1	10	1	1	0	0	0	0	0	0	0	0	0	0	0	0	0	0	0	0	0	0	0	0	0	0	0
1	2	1	2	2	1	2	1	2	2	4	4	1	1	1	2	0	0	0	2	3	2	7	6	8	8	10	0	0	0	0	0	0	0	0	0	0	0	1	0	0	0	0	0	0	0	1	1	0	1
1	2	1	3	1	1	2	2	2	1	4	2	0	2	1	2	0	0	0	6	1	3	1	10	1	1	1	0	0	0	1	1	1	0	0	0	0	0	0	0	0	0	0	0	0	0	0	0	0	0
3	2	1	3	2	1	2	1	3	1	2	6	2	2	1	3	0	0	0	5	1	3	3	5	1	2	3	2	0	0	0	0	0	1	1	0	1	0	0	1	0	0	0	0	0	0	0	0	1	1
3	2	1	0	1	2	2	1	3	1	7	2	0	2	1	1	0	0	0	1	3	5	1	3	2	6	3	1	0	0	0	1	1	1	0	0	0	0	1	0	0	0	0	0	1	1	0	0	0	0
2	2	1	0	2	1	2	1	3	2	6	2	0	1	1	2	1	1	0	1	1	1	1	3	10	1	1	0	0	0	0	0	1	0	0	0	0	0	0	0	0	0	0	0	0	0	0	0	0	0
2	2	1	1	2	1	2	1	3	2	5	3	0	1	1	2	1	0	0	1	1	1	1	1	1	10	1	0	0	0	0	0	0	0	0	0	0	0	0	0	0	0	0	0	0	0	0	0	0	0
2	2	2	3	1	1	1	1	1	1	3	3	1	1	1	0	0	0	0	2	3	1	1	1	1	1	1	1	1	0	1	0	0	0	0	0	0	0	1	0	0	0	0	0	1	0	0	0	0	0
1	2	1	3	2	1	2	1	3	2	4	3	4	3	2	1	0	0	0	10	10	10	10	7	5	6	6	0	0	0	1	0	0	0	0	0	0	0	0	2	0	0	0	0	0	0	0	0	0	0
5	2	3	2	1	1	1	2	3	1	3	3	4	2	1	0	0	0	0	2	1	1	1	2	5	3	3	0	1	0	0	1	0	0	0	1	0	1	0	0	0	0	0	0	0	1	0	0	0	1
4	2	1	1	2	2	2	1	3	1	6	5	1	3	1	1	0	0	0	4	7	4	8	1	1	1	1	0	1	0	0	0	2	0	2	2	2	2	0	0	0	0	0	0	0	0	0	0	0	1
4	2	1	3	1	1	2	1	1	1	5	3	1	2	1	3	0	0	0	1	1	1	1	1	1	1	1	0	0	0	0	0	1	0	0	0	0	0	0	0	0	0	0	0	0	0	0	0	0	0
4	1	1	3	1	1	1	1	1	2	8	4	1	2	1	5	1	0	0	5	5	2	3	4	3	2	5	2	0	0	0	0	0	0	0	0	0	0	0	0	0	0	0	0	0	0	0	0	0	0
3	2	1	3	1	1	1	1	1	2	4	5	1	2	1	2	0	0	0	7	7	7	7	4	5	7	6	0	0	0	0	1	1	0	0	0	0	0	0	0	0	0	0	0	0	0	0	1	1	1
3	1	1	1	2	1	2	2	2	1	7	3	0	1	1	4	1	0	0	5	4	4	4	5	1	1	1	2	0	0	0	0	0	1	0	0	0	0	1	0	0	0	0	0	0	0	0	0	0	0
3	2	3	2	1	1	2	1	2	1	2	6	1	1	1	0	1	1	0	6	4	3	1	6	1	1	3	1	0	0	0	1	1	0	0	0	1	0	1	0	0	0	0	0	0	0	0	0	0	1
3	2	1	1	1	1	2	1	3	2	4	3	0	1	0	2	1	0	1	1	1	1	1	5	1	1	1	0	0	0	0	0	0	0	0	1	0	0	0	1	0	0	0	0	0	0	0	0	0	1
3	2	1	3	1	1	2	1	2	1	7	3	2	3	0	2	1	0	0	4	3	2	2	1	1	2	2	0	0	0	0	0	1	0	0	0	0	0	0	1	0	0	0	0	0	0	0	0	0	1
3	2	3	1	2	1	2	1	3	2	4	3	1	1	0	0	1	0	0	2	2	3	1	3	1	2	3	2	0	0	0	0	1	2	2	1	0	0	1	1	2	0	1	2	1	2	1	0	0	1
3	2	1	4	2	1	2	1	3	1	3	5	1	3	1	1	0	0	0	1	1	5	5	5	5	5	4	1	1	0	0	0	0	0	0	0	0	0	0	0	0	0	0	0	0	0	0	0	0	0
3	2	1	1	2	1	2	1	3	1	4	4	1	2	1	0	1	1	0	1	1	1	1	1	1	1	1	0	0	0	0	0	0	0	0	0	0	0	0	0	0	0	0	0	0	0	0	0	0	1
3	2	1	2	2	1	2	2	2	1	7	3	1	2	2	1	0	0	0	5	4	6	4	6	1	1	5	0	1	0	0	0	1	0	0	0	0	1	1	0	0	0	0	0	0	0	1	0	0	0
3	2	1	1	2	1	2	2	3	2	4	2	1	1	0	2	1	0	0	3	7	3	4	8	10	1	1	0	0	0	0	1	0	0	0	0	0	0	0	0	0	0	0	0	0	0	0	0	0	0
3	1	1	2	1	1	1	2	1	1	3	4	1	4	1	0	0	0	0	8	8	8	8	10	9	9	10	0	1	0	0	1	0	0	0	0	0	0	0	0	0	0	0	0	0	0	0	0	0	0
2	2	1	1	2	1	1	1	3	1	4	3	4	1	1	2	0	0	2	4	4	4	4	3	3	3	3	0	0	0	0	0	0	0	0	0	0	0	0	0	0	0	0	0	0	0	0	0	1	0
2	2	1	2	2	1	2	1	3	2	7	4	1	2	1	4	1	0	1	7	6	5	8	9	8	8	6	2	0	0	0	0	0	0	0	0	1	0	1	1	0	0	0	0	1	0	0	0	0	0
2	1	1	0	1	1	1	1	1	1	6	3	0	1	1	3	1	0	0	1	1	1	1	5	1	1	1	0	0	0	0	0	1	0	0	0	0	0	0	0	0	0	0	0	0	0	0	0	0	1
2	2	1	2	2	1	2	1	3	2	6	2	0	1	1	3	0	0	0	1	1	1	1	1	1	2	1	0	1	0	0	0	1	1	2	1	2	2	1	0	0	0	0	0	0	1	0	0	2	1
2	2	1	1	1	1	1	1	3	1	6	2	0	2	1	0	0	0	0	2	1	1	1	1	10	2	3	0	0	0	1	0	0	0	0	0	0	0	1	0	0	0	0	0	0	0	0	0	0	0
2	2	1	4	1	1	1	1	1	1	4	4	4	3	0	1	0	0	0	1	1	3	5	1	2	3	3	0	0	0	0	0	0	0	0	0	0	0	0	0	0	0	0	0	0	0	0	0	0	0
2	2	2	3	1	2	2	2	3	1	3	4	0	1	1	0	1	1	0	1	3	2	1	3	3	1	2	0	0	0	0	1	1	0	0	0	1	0	1	1	2	0	0	0	2	0	2	0	1	1
2	2	2	3	1	1	1	1	2	2	4	2	4	1	0	0	0	0	1	3	2	3	2	3	3	3	3	0	1	0	0	0	1	0	0	0	0	0	0	0	0	0	0	0	0	0	0	0	1	0
2	2	1	4	1	1	2	1	2	1	6	4	1	3	1	3	0	0	0	3	5	4	5	8	5	3	5	0	2	0	0	1	0	0	0	0	0	0	0	0	0	0	0	0	0	0	0	0	0	0
2	2	1	1	2	1	2	1	3	1	6	3	1	1	1	4	0	0	1	3	2	3	2	2	1	3	3	0	1	0	0	0	0	0	0	0	0	0	0	0	0	0	0	0	0	0	0	0	0	1
2	2	1	3	2	1	2	1	1	1	3	4	2	4	0	0	0	0	0	10	8	8	8	10	10	4	4	0	0	0	0	0	0	0	0	0	0	0	0	0	0	0	0	0	0	0	0	0	0	0
2	1	1	0	2	1	2	2	2	1	6	4	0	1	1	2	0	0	0	3	3	4	1	3	1	1	3	2	2	0	0	0	0	0	0	1	1	1	1	1	0	0	0	0	0	0	0	0	0	0
2	2	1	1	2	1	2	1	3	1	5	3	1	2	0	2	0	0	0	4	1	1	1	1	1	1	1	0	0	0	0	0	0	0	0	0	0	0	0	0	0	0	0	0	0	0	0	0	0	2
2	2	1	3	2	1	2	2	1	1	4	3	1	1	2	3	1	0	1	1	1	1	1	1	1	1	1	0	2	0	1	0	0	0	0	0	0	0	0	0	0	0	0	0	0	0	0	0	0	0
2	2	3	3	1	1	1	1	1	1	2	3	1	3	0	0	0	0	0	3	1	3	3	10	3	3	3	2	1	0	1	1	0	0	0	0	0	0	0	0	0	0	0	0	0	0	0	0	0	0
2	2	1	2	2	1	2	1	3	1	6	3	1	2	2	3	0	0	0	6	8	5	8	3	2	3	4	1	0	0	0	0	0	0	0	1	1	2	0	1	1	0	0	0	0	1	0	0	0	0
1	2	1	1	1	1	2	1	3	1	5	3	0	1	1	2	0	0	0	2	2	3	4	3	3	2	4	1	0	0	1	0	1	1	0	0	0	0	0	1	0	0	0	0	1	0	0	0	0	1
1	2	2	4	1	1	2	2	2	1	4	2	1	2	1	0	1	0	0	5	2	5	1	5	1	5	2	1	0	0	0	0	1	0	0	1	0	0	0	0	0	0	0	0	0	0	0	0	0	1
1	2	1	3	1	1	1	2	3	1	3	3	4	2	0	0	0	0	0	3	2	2	2	3	2	1	2	0	0	0	0	1	0	0	0	0	0	0	0	0	0	0	0	0	0	0	0	0	0	0
1	2	1	4	1	1	2	2	2	2	4	4	1	2	1	1	1	0	0	3	3	3	4	5	2	1	2	0	1	0	0	0	1	0	0	0	0	0	0	0	0	0	0	0	0	0	0	0	0	0
1	2	2	3	1	1	1	2	1	2	5	5	4	4	0	0	0	0	0	10	10	10	10	10	8	9	10	0	0	0	1	0	0	0	0	0	0	0	0	0	0	0	0	0	0	0	0	0	1	1
1	2	1	2	2	1	2	2	3	1	4	3	1	1	2	1	0	0	0	5	2	2	2	1	1	1	1	1	0	0	0	0	0	0	0	0	0	0	0	0	0	0	0	0	0	1	0	0	0	0
1	2	1	3	1	1	1	1	1	2	2	3	1	2	2	1	0	0	0	5	6	7	7	9	6	7	6	0	1	0	1	1	0	0	0	0	0	0	0	0	0	0	0	0	0	0	0	0	0	0
1	2	2	3	2	1	2	2	2	2	8	4	1	2	1	0	0	0	0	3	3	2	1	9	1	1	2	0	0	0	0	0	0	0	0	0	0	0	1	0	0	0	0	0	1	1	0	0	0	0
1	2	2	2	2	1	1	1	1	2	5	2	1	1	0	1	0	0	0	1	1	1	1	5	1	1	1	0	2	0	1	0	0	0	0	0	0	0	0	1	0	0	0	0	0	1	0	0	0	0
4	1	1	1	1	2	1	2	2	1	6	5	1	1	1	4	0	0	0	1	2	1	1	3	1	1	1	2	0	0	0	0	0	1	0	2	2	2	0	0	0	0	0	0	0	0	0	0	0	1
3	2	1	3	1	1	2	1	3	1	4	6	4	5	0	0	2	0	0	10	10	10	10	10	10	10	10	0	2	0	1	1	0	0	0	0	0	0	0	0	0	0	0	0	0	0	0	0	0	0
3	2	1	3	1	1	1	1	2	2	5	4	1	1	1	4	0	0	1	5	6	5	3	4	2	4	5	0	0	0	0	0	1	0	0	0	0	0	0	0	0	0	0	0	0	0	0	0	0	0
2	1	1	2	1	1	1	1	1	2	5	3	4	1	0	1	0	0	0	5	5	5	4	6	2	3	3	0	1	0	0	0	0	0	0	0	0	0	0	0	0	0	0	0	0	0	0	0	0	0
2	2	2	4	1	1	1	2	2	2		4	1	2	0	0	1	1	0	6	6	5	5	5	4	4	4	0	0	0	1	1	0	0	0	0	0	0	0	1	0	0	0	0	0	0	0	0	0	0
2	2	1	3	2	1	2	1	3	2	2	3	1	1	0	0	1	0	0	2	2	2	1	1	3	2	2	0	1	0	0	0	0	0	0	0	0	0	0	0	0	0	0	0	0	0	0	0	0	0
2	2	1	3	2	1	2	1	3	1	3	4	1	2	0	3	2	0	0	6	6	5	6	9	6	5	5	0	0	0	0	0	0	0	0	0	0	0	0	0	0	0	0	0	0	0	0	0	0	0
2	2	1	3	1	1	1	1	1	1	5	5	1	3	1	2	0	0	1	6	7	7	7	7	6	6	7	0	1	0	0	0	0	0	0	0	0	0	0	0	0	0	0	0	0	0	0	0	0	0
1	2	3	3	1	1	1	1	1	1	4	3	2	4	0	0	0	0	0	8	10	10	10	10	10	10	9	1	1	0	1	1	0	0	0	0	0	0	1	0	0	0	0	0	0	0	1	0	0	1
1	2	2	3	1	1	1	1	2	2	3	3	1	1	2	0	1	0	0	6	5	5	5	5	6	5	5	0	0	0	0	1	0	0	0	0	0	0	0	0	0	0	0	0	0	0	0	0	0	0
1	2	1	1	2	1	2	1	3	1	4	3	0	1	1	0	0	0	0	1	1	1	1	2	1	1	1	0	1	0	0	0	1	0	0	0	0	0	1	0	0	0	0	0	0	0	1	0	0	0
4	2	1	2	2	1	1	1	3	2	1	3	0	1	2	0	1	0	0	2	1	1	2	1	2	2	2	0	0	0	0	0	1	0	0	0	1	0	0	1	1	0	0	0	0	0	1	0	0	1
4	2	3	2	2	1	2	1	3	1	5	5	4	1	2	3	1	0	0	2	2	2	1	2	2	2	2	0	1	0	0	0	1	0	0	0	0	0	0	0	0	0	0	0	0	0	0	0	0	1
4	2	4	1	2	1	2	1	3	2	6	5	1	3	1	2	0	0	0	2	4	5	3	6	3	5	3	1	1	0	0	0	1	0	0	0	1	0	1	0	1	0	0	0	0	1	0	1	1	1
3	2	1	2	1	1	2	1	1	1	2	3	2	3	1	0	0	0	0	1	1	3	1	10	2	2	2	1	0	0	0	0	1	0	0	0	0	0	0	1	0	0	0	0	0	1	0	0	0	1
3	2	3	0	1	1	2	1	3	1	4	3	1	2	1	3	0	0	0	2	1	1	4	1	1	5	5	0	1	0	0	0	1	0	0	1	1	1	0	1	0	0	0	0	0	0	0	0	0	1
3	2	2	4	1	1	1	1	1	2	2	4	2	3	0	0	0	0	0	3	2	4	1	8	2	5	3	0	0	0	0	0	1	1	1	1	0	1	0	1	2	0	0	0	0	0	0	0	0	1
3	2	3	3	1	1	2	2	1	1	4	2	1	2	0	2	0	0	0	3	1	2	2	1	1	1	2	0	0	0	0	1	0	0	0	0	0	0	1	0	0	0	0	0	0	0	0	2	0	0
3	2	1	2	1	1	2	2	1	1	4	2	1	2	0	1	0	0	0	4	4	4	4	8	5	8	5	1	0	0	0	0	1	0	0	0	0	0	0	0	0	0	0	0	0	0	0	0	0	0
3	2	1	2	1	1	2	1	3	2	7	3	1	3	0	1	0	0	0	4	3	3	3	4	1	2	2	0	0	0	0	1	0	1	0	0	0	0	0	0	1	0	0	0	0	0	0	0	0	0
2	2	3	3	1	1	1	1	2	2	3	3	1	2	1	0	2	0	1	2	3	3	3	3	5	4	3	0	1	0	0	1	0	0	0	0	0	0	1	0	0	0	0	0	0	0	0	0	0	0
2	1	1	3	1	1	1	1	2	1	4	3	0	1	1	2	0	0	0	1	1	1	2	1	1	1	1	2	0	0	0	0	0	0	0	1	0	1	1	0	0	0	0	0	0	0	0	0	0	0
2	2	1	2	1	1	2	1	3	2	5	5	1	1	0	0	0	0	0	5	1	1	1	1	10	1	1	0	0	0	0	1	2	0	0	0	0	0	0	0	0	0	0	0	0	0	0	0	0	0
2	2	1	2	1	1	2	1	2	1	4	3	1	3	0	2	0	0	0	5	5	2	3	5	2	1	2	1	0	0	1	0	0	0	0	0	0	0	0	0	0	0	0	0	0	0	0	0	0	1
2	2	1	1	2	1	2	1	3	1	10	4	0	1	1	8	0	0	0	2	1	1	1	1	10	10	1	0	0	0	0	0	1	0	0	2	0	0	1	0	0	0	0	0	0	0	1	0	0	0
2	2	1	3	2	1	2	1	3	2	5	4	1	2	1	1	2	0	0	3	4	3	7	8	3	9	3	1	0	0	0	0	0	0	1	0	1	0	0	0	0	0	0	0	0	1	0	0	0	0
1	2	1	3	1	1	2	1	3	1	2	4	0	1	0	3	1	0	0	2	2	3	1	1	1	1	2	0	0	0	0	0	0	0	0	0	0	0	0	0	0	0	0	0	1	0	0	0	0	0
1	2	2	1	2	1	2	1	3	2	7	5	0	1	1	0	0	0	1	3	3	3	3	2	2	4	3	0	1	0	0	0	1	1	0	0	0	0	1	1	0	0	0	0	1	1	0	0	0	1
1	1	2	3	1	1	1	1	3	1	6	4	4	3	0	0	0	0	0	3	1	5	8	3	2	5	3	0	0	0	0	1	2	2	2	0	0	0	2	2	2	0	0	2	0	0	2	2	0	0
4	2	1	0	2	2	2	1	3	1	5	3	0	2	2	0	0	0	0	1	1	1	1	1	1	1	1	0	0	0	0	0	0	1	0	0	0	0	0	0	0	0	0	0	0	0	0	0	1	1
4	2	1	4	1	1	2	2	2	2	5	4	1	2	0	3	0	0	0	4	4	4	3	4	2	4	4	0	1	0	0	0	1	0	0	0	1	0	1	1	0	0	0	0	0	1	1	0	0	1
3	2	1	3	2	1	2	1	3	2	4	4	1	3	1	2	0	0	0	3	3	1	3	1	3	3	3	1	0	0	0	0	1	1	0	0	0	0	0	0	0	0	0	0	0	1	1	0	0	1
3	2	1	2	1	1	2	1	3	2	3	3	2	2	0	0	0	0	0	6	7	7	7	6	6	6	6	0	0	0	0	0	0	0	0	0	0	0	2	0	0	0	0	1	0	0	0	0	0	0
3	2	3	3	1	1	1	1	1	1	3	3	1	3	1	0	0	0	0	1	1	1	1	1	2	1	2	0	0	0	0	0	1	0	0	0	0	0	0	0	0	0	0	0	0	0	1	0	0	1
3	2	1	1	2	1	2	1	3	1	5	3	1	2	2	3	0	0	0	1	1	1	1	2	10	1	1	0	1	0	1	1	0	0	2	2	0	0	0	0	0	0	0	0	0	2	0	0	0	1
2	2	1	3	2	1	2	2	3	2	6	3	1	1	2	0	0	0	0	8	1	1	1	1	5	1	2	0	1	0	1	0	0	0	0	0	0	0	0	0	0	0	0	0	1	0	0	0	0	0
2	2	1	3	2	1	2	1	3	2	2	2	1	1	0	0	1	0	0	3	1	2	1	1	1	1	1	0	1	0	0	1	0	0	0	0	0	0	0	0	0	0	0	0	0	0	0	0	0	0
2	1	1	2	1	1	1	1	1	1	7	4	1	2	1	3	1	0	0	6	4	6	3	5	5	5	5	0	1	0	0	0	0	0	0	0	0	0	0	0	0	0	0	0	0	0	0	0	0	0
2	2	1	4	1	1	1	1	1	1	5	3	2	3	0	2	0	0	0	5	5	5	6	5	4	3	5	0	1	0	0	0	0	2	2	1	0	0	0	2	0	0	0	0	0	0	0	0	0	1
2	2	1	3	2	1	2	1	3	1	7	5	1	3	1	3	0	0	0	7	8	8	8	9	3	5	9	0	0	0	0	0	0	0	0	0	0	0	0	0	0	0	0	0	0	0	0	0	0	1
2	2	1	2	1	1	2	1	3	1	5	4	0	1	1	3	0	0	0	1	1	1	1	1	4	1	1	0	1	0	0	0	0	0	0	0	0	0	0	0	0	0	0	0	0	0	0	0	0	0
2	2	1	3	2	1	2	1	3	2	9	3	1	1	0	0	0	0	0	5	4	7	5	7	5	7	4	0	0	0	0	1	0	0	0	0	0	0	0	0	0	0	0	0	0	0	0	0	0	0
1	2	1	4	1	1	2	2	3	1	4	3	1	2	1	2	0	0	0	5	5	5	5	8	8	5	5	0	2	0	0	0	1	0	0	0	0	1	0	0	0	0	0	0	0	0	0	0	0	0
1	2	1	1	2	1	2	1	3	2	5	2	0	1	1	1	1	0	1	1	1	1	1	1	1	1	1	0	0	0	0	0	0	0	0	0	0	0	0	0	0	0	0	0	0	0	0	0	0	0
4	1	1	0	1	1	1	2	2	1	6	3	0	2	1	1	0	0	0	1	1	1	1	1	1	1	1	0	0	0	0	0	0	0	0	1	1	0	0	0	0	0	0	0	0	0	0	0	0	1
4	2	1	2	2	1	2	1	3	1	3	4	2	3	1	0	0	0	0	5	6	6	6	7	4	9	7	0	0	0	0	0	0	0	0	0	0	0	0	0	0	0	0	0	0	0	0	0	0	0
3	2	1	2	2	1	2	1	3	1	5	3	1	1	2	0	1	0	0	3	2	3	1	1	2	1	2	0	1	0	0	0	1	0	1	0	0	0	0	0	0	0	0	0	0	1	0	0	0	1
3	2	1	2	2	1	2	1	3	2	6	4	2	4	0	4	0	0	0	2	2	1	1	1	1	1	2	0	0	0	0	1	0	0	0	0	0	0	0	1	0	0	0	0	0	0	0	0	0	1
3	1	1	3	1	1	1	1	1	1	5	5	1	3	0	3	0	0	0	5	8	5	5	10	5	5	5	0	1	0	0	0	0	0	0	0	0	0	0	1	0	0	0	0	0	0	0	0	0	0
3	2	1	3	1	1	2	1	1	1	3	4	1	2	0	0	1	0	0	5	3	3	1	2	2	1	3	0	0	0	0	0	1	0	0	0	0	0	0	1	0	0	0	0	0	0	0	0	0	0
3	2	2	3	1	1	1	1	1	2	3	2	0	2	1	0	0	0	0	3	1	1	1	3	1	3	2	0	1	0	0	0	0	0	0	0	0	0	2	0	2	0	0	0	0	0	0	0	1	1
2	2	3	2	1	1	2	1	2	1	6	3	1	1	2	1	1	0	0	4	4	3	1	3	1	3	2	0	0	0	0	0	1	0	0	0	0	0	1	0	0	2	0	0	1	0	0	0	0	1
2	2	3	1	1	1	2	1	3	1	4	4	1	1	0	2	1	0	0	8	3	3	1	3	3	4	1	1	0	0	0	1	0	1	0	0	0	0	0	0	0	0	0	0	0	0	0	0	0	0
2	2	2	3	2	1	2	1	3	1	4	4	1	2	0	0	1	0	0	5	5	5	5	5	5	5	5	0	2	0	0	1	1	2	0	0	0	0	2	0	0	0	0	0	0	1	0	0	0	0
2	2	3	3	1	1	2	1	3	2	3	4	4	1	2	0	1	0	0	7	6	7	5	5	5	5	5	0	2	0	0	0	0	0	0	0	0	0	1	0	0	0	0	0	0	1	0	0	0	0
2	2	3	3	2	1	2	1	3	1	7	4	0	2	0	2	1	0	1	1	1	1	1	1	1	1	1	0	1	0	0	0	2	0	0	0	0	2	0	0	0	0	0	0	0	0	0	0	0	1
2	2	3	3	2	1	2	1	3	1	3	3	0	2	0	2	1	1	0	1	1	1	1	1	1	1	1	1	1	0	0	0	1	0	0	0	0	0	0	0	0	0	0	0	0	0	0	0	0	0
2	2	1	3	2	1	2	1	3	1	7	7	1	2	2	4	0	0	0	3	2	2	3	8	3	1	2	0	1	0	0	0	1	0	1	1	1	0	1	1	0	0	0	0	1	1	1	0	1	1
2	2	2	3	1	1	1	1	2	2	3	3	1	2	0	0	1	0	0	5	6	8	8	3	5	5	8	0	0	0	1	0	0	0	0	0	0	0	0	0	0	0	0	0	0	0	0	0	0	0
2	2	1	4	1	1	1	1	1	2	4	4	2	3	1	2	0	0	0	4	9	9	3	10	10	9	4	0	0	0	0	0	1	0	0	0	0	0	0	0	0	0	0	0	1	0	0	0	0	0
2	2	1	3	1	1	2	1	2	2	3	3	1	1	0	1	0	0	0	5	5	4	5	7	7	1	1	0	2	0	0	0	1	0	2	2	0	0	0	1	0	0	0	0	0	0	0	0	0	1
2	2	1	3	1	1	2	1	1	1	4	5	1	4	0	1	0	0	0	8	10	10	9	9	8	7	10	1	0	0	0	1	0	0	0	0	0	0	0	0	0	0	0	0	0	0	0	0	0	0
5	2	1	1	2	1	2	1	3	1	2	4	0	1	1	0	1	0	0	3	3	2	1	4	1	1	3	0	2	0	0	0	0	0	0	1	1	1	0	0	0	0	0	0	0	0	0	0	0	1
4	2	1	2	2	2	2	1	3	2	3	7	2	3	2	0	1	0	0	5	5	5	4	3	6	1	5	1	0	0	0	0	1	0	0	0	1	0	0	0	0	0	0	0	1	1	0	0	1	0
4	2	1	4	1	1	2	1	1	1	6	6	2	4	0	1	0	0	0	4	5	5	5	10	6	6	5	0	0	0	0	0	0	0	0	0	0	0	1	0	0	0	0	0	0	0	0	0	0	1
4	1	1	1	1	1	1	1	2	1	8	3	1	2	1	2	0	0	0	1	1	1	1	1	1	1	1	1	0	0	0	0	0	0	1	1	0	0	1	0	0	0	0	0	0	0	1	0	0	1
3	2	3	3	1	1	2	1	2	1	4	4	1	1	0	2	0	0	0	3	1	6	3	1	1	1	1	1	0	0	0	1	0	0	0	0	0	0	0	0	0	0	0	0	0	0	0	0	0	0
3	2	4	1	2	1	2	1	3	1	6	4	1	1	1	3	1	0	2	1	1	1	1	1	1	1	1	0	2	0	0	0	1	0	0	1	0	0	1	0	0	0	0	0	0	1	1	0	0	1
3	2	3	3	1	1	1	1	1	1	4	5	1	3	0	0	0	0	0	3	3	3	3	3	3	2	2	0	0	0	0	1	0	0	0	0	0	0	0	0	0	0	0	0	2	1	0	0	2	1
3	2	1	2	2	1	2	1	3	1	6	4	1	2	1	4	1	0	0	3	1	2	1	3	2	3	2	0	1	0	0	0	1	0	1	0	0	0	0	0	0	0	0	0	0	0	0	0	0	0
3	2	1	3	2	1	2	1	3	1	4	5	1	4	0	0	0	0	1	5	5	5	5	5	4	5	5	0	0	0	1	0	0	0	0	0	0	0	0	0	0	0	0	0	0	0	0	0	0	2
3	1	1	3	2	1	2	2	3	1	7	3	4	1	1	5	0	0	0	4	3	2	2	2	1	1	1	2	0	0	0	0	2	2	2	0	1	1	1	0	0	0	0	2	2	2	0	0	0	2
3	2	2	1	2	1	2	1	3	2	5	5	1	4	0	0	2	1	2	8	10	4	8	4	4	4	5	0	1	0	0	1	0	0	0	0	0	0	0	0	0	0	0	0	0	0	0	0	0	1
3	1	1	4	2	1	1	1	3	1	5	5	1	1	1	3	1	0	0	1	1	2	1	2	3	2	2	2	2	0	0	1	0	0	1	0	0	0	0	1	0	0	0	0	0	0	0	0	1	0
3	2	2	3	2	1	1	1	3	1	5	4	1	1	0	0	1	0	0	7	1	1	1	5	2	2	1	1	0	0	0	0	0	0	0	0	0	0	0	0	0	0	0	0	0	0	0	0	0	0
3	2	1	1	2	2	2	1	3	1	6	3	0	1	1	2	0	0	0	1	1	1	1	1	1	1	1	2	0	0	0	1	1	0	0	0	0	0	1	0	0	0	0	0	1	0	1	0	0	0
3	2	1	2	2	1	2	1	3	1	7	4	0	2	1	2	0	0	0	3	3	3	3	1	1	1	3	0	1	0	0	0	0	0	0	0	0	0	0	1	0	0	0	0	0	0	0	0	0	0
3	2	1	1	1	2	2	1	3	1	5	2	0	1	1	1	1	0	0	1	1	1	1	1	1	1	1	1	1	0	0	0	1	0	2	0	0	2	1	1	0	0	0	0	1	0	0	0	0	1
3	2	1	2	2	1	2	1	3	1	6	4	1	2	2	3	0	0	0	3	6	1	1	1	1	1	1	0	1	0	0	0	0	0	0	0	0	0	0	0	0	0	0	0	0	0	0	0	0	0
2	1	1	0	2	1	1	1	3	1	5	3	0	1	1	2	0	0	0	1	1	1	1	2	1	2	1	1	0	0	0	0	1	1	0	0	0	0	1	0	0	0	0	0	0	0	0	0	1	0
2	2	1	1	1	1	1	1	3	1	6	3	0	1	2	4	0	0	0	1	1	1	1	1	1	1	1	0	0	0	0	0	0	2	2	0	2	0	0	2	0	0	0	0	0	0	0	0	0	0
2	2	1	4	1	1	2	2	2	2	6	5	1	3	0	4	0	0	0	10	6	6	7	7	6	7	6	0	0	0	0	0	0	0	0	0	0	0	1	0	0	0	0	0	0	0	1	0	0	0
2	1	1	1	1	1	1	1	2	1	5	3	1	1	2	2	0	0	0	4	4	4	4	4	3	2	3	0	0	0	1	0	0	0	0	0	0	0	0	0	0	0	0	0	0	0	0	0	0	0
2	2	1	3	1	1	1	2	3	1	7	5	4	3	0	2	0	0	0	10	5	6	10	4	10	7	6	0	0	0	0	0	1	0	0	0	0	0	0	0	0	0	0	0	0	0	0	0	0	0
2	2	2	2	2	2	2	1	3	1	3	5	0	1	0	0	0	0	0	5	2	2	3	2	1	3	2	0	2	0	0	0	0	0	0	0	0	0	1	1	0	0	0	0	0	1	0	0	1	1
2	2	2	4	1	1	1	1	1	2	3	3	1	2	0	0	0	0	0	3	2	3	2	2	4	2	3	0	1	0	1	0	0	1	0	0	0	0	0	0	0	0	0	0	0	0	0	0	0	1
2	1	1	1	1	1	1	1	2	1	5	3	0	1	1	2	0	0	0	4	1	2	3	5	1	2	8	1	0	0	0	0	0	0	0	0	2	0	0	0	0	0	2	0	0	0	0	0	0	0
2	2	2	3	1	1	2	2	2	2	6	5	2	1	1	0	0	0	0	4	3	4	2	2	2	2	3	0	0	1	0	1	0	0	0	0	0	0	1	0	0	0	0	0	0	0	0	0	0	0
2	2	1	2	1	1	2	1	3	1	4	3	0	1	1	2	1	0	1	5	5	5	5	7	1	1	1	1	0	0	0	0	0	0	0	0	0	0	0	0	0	0	0	0	0	0	0	0	0	1
2	2	1	1	2	1	2	1	3	1	6	3	1	1	0	2	1	0	0	2	2	2	2	2	2	2	2	0	1	0	0	0	0	0	0	0	1	0	0	0	0	0	0	0	0	0	0	0	0	0
2	2	1	1	2	1	1	1	3	1	6	3	1	1	0	2	1	0	0	2	2	2	2	2	2	2	2	0	1	0	0	0	0	0	0	0	1	0	0	0	0	0	0	0	0	0	0	0	0	0
2	2	1	1	1	1	2	1	3	1	5	3	0	1	1	2	1	0	0	5	5	5	10	6	10	7	5	1	0	0	0	0	0	0	0	0	1	1	0	0	0	0	0	0	0	0	0	0	0	0
2	2	2	2	1	1	2	1	3	1	3	2	0	1	1	0	0	0	0	6	1	1	1	1	1	1	1	2	2	0	0	0	0	0	0	0	0	0	0	0	0	0	0	0	0	0	0	0	0	0
2	2	1	3	1	1	1	2	2	1	4	3	1	2	0	2	1	0	0	4	3	2	1	7	5	4	3	0	2	0	0	0	1	0	0	0	0	0	1	0	0	0	0	0	0	0	0	0	0	1
1	2	2	2	2	1	1	2	2	2	3	3	1	1	0	0	1	0	0	1	1	1	2	1	1	1	2	0	0	0	1	1	0	0	0	0	0	0	0	0	0	0	0	0	0	0	0	0	0	0
1	2	2	4	1	1	1	1	1	1	7	4	2	4	0	0	0	0	0	7	8	9	10	10	10	8	7	0	0	0	0	0	0	0	0	0	0	0	0	0	0	0	0	0	0	0	0	0	0	1
1	2	1	3	1	1	1	1	2	1	4	2	0	1	0	1	0	0	0	1	1	1	1	5	1	1	1	0	0	0	0	0	0	0	0	0	0	0	0	0	0	0	0	0	0	0	0	0	0	0
1	2	1	2	1	1	2	1	3	1	8	2	1	1	1	1	1	0	0	2	3	2	2	1	2	1	1	2	2	0	0	0	0	0	0	2	0	2	2	0	0	0	0	0	2	2	2	0	0	1
1	2	2	3	1	1	1	1	1	2	9	4	2	3	2	0	0	0	0	4	5	4	2	4	3	3	3	0	1	0	0	1	0	0	0	0	0	0	0	1	0	0	0	0	0	0	0	0	0	1
4	1	1	3	2	1	1	1	3	1	3	5	2	5	0	3	0	0	0	8	5	5	2	8	5	5	5	0	0	0	0	1	0	0	0	0	0	0	0	0	0	0	0	0	0	0	0	0	0	0
4	2	3	3	2	1	2	2	3	1	3	2	1	1	2	1	0	0	0	4	1	2	1	1	1	2	2	0	0	0	0	0	0	0	0	1	0	0	0	1	0	0	0	0	0	0	0	0	0	1
4	1	1	1	1	1	1	2	3	1	3	4	1	1	0	0	0	1	0	5	5	5	5	5	5	5	5	0	0	0	0	0	1	1	0	0	0	0	0	0	0	0	0	0	0	0	0	0	1	1
3	2	1	3	2	1	2	1	3	1	4	4	1	3	1	2	1	0	1	2	2	2	1	1	1	1	1	0	1	0	0	0	1	2	0	0	1	0	0	1	2	0	0	2	2	2	2	0	0	1
3	2	2	3	2	1	2	2	3	1	2	4	2	3	1	0	2	0	0	3	1	1	2	2	1	1	1	0	0	0	0	0	0	0	0	1	0	0	0	1	0	0	0	0	0	0	0	0	0	1
3	2	2	3	2	1	1	1	1	1	3	3	1	2	0	0	0	0	0	1	3	3	1	1	2	1	1	1	1	0	0	0	1	0	0	0	0	0	1	0	0	0	0	0	0	0	0	0	0	0
3	2	3	1	2	1	1	1	3	1	7	3	0	2	1	0	0	0	0	1	1	1	1	1	1	1	1	1	0	0	0	0	1	0	1	0	0	0	0	0	0	0	0	0	0	1	0	0	0	0
2	2	1	3	1	1	2	2	3	1	5	2	0	1	1	2	0	0	0	1	1	1	1	1	1	1	1	0	0	0	0	0	1	0	0	1	0	0	1	1	0	0	0	0	1	0	0	0	0	0
2	1	1	3	1	1	1	2	3	2	11	2	0	1	1	8	0	0	0	4	5	5	2	4	1	1	2	0	0	0	0	0	0	0	1	0	0	0	0	0	0	0	0	0	0	0	0	0	1	0
2	1	1	1	1	1	1	2	1	1	7	5	1	2	1	4	0	0	0	5	1	4	1	4	4	8	2	0	1	0	0	0	0	0	0	0	0	0	0	0	0	0	0	0	0	0	0	0	0	0
2	2	1	0	2	1	2	1	3	1	11	3	0	2	1	7	0	0	0	1	1	1	1	1	10	1	1	0	0	0	0	0	0	0	0	0	0	0	1	0	0	0	0	0	0	1	0	0	0	0
1	2	2	3	2	1	2	1	3	1	4	4	1	1	1	0	1	1	0	10	2	1	1	1	1	1	1	0	2	0	0	0	0	0	0	0	0	0	0	0	0	0	0	0	0	0	0	0	0	0
1	2	1	3	1	1	1	1	3	1	6	3	4	5	0	0	0	0	0	10	10	10	10	10	10	10	10	0	1	0	0	0	0	0	0	0	0	0	0	0	0	0	0	0	0	0	0	0	0	0
4	2	1	2	2	1	2	1	3	2	2	5	4	4	0	0	0	0	0	6	10	10	10	10	10	10	10	2	0	0	0	0	0	0	0	1	1	0	0	0	0	0	0	0	0	1	0	0	0	1
4	2	1	3	1	1	1	1	1	1	1	4	2	2	1	3	0	0	0	5	4	4	3	5	6	5	5	0	0	0	1	0	0	0	0	0	0	0	0	0	0	0	0	0	0	0	0	0	0	1
3	2	1	2	2	1	2	1	3	1	4	5	1	2	0	2	0	0	0	7	5	5	5	7	8	8	10	1	0	0	0	0	0	0	0	1	1	0	1	0	0	0	0	0	0	0	1	0	0	1
3	2	1	2	2	2	2	1	3	1	2	3	1	2	0	0	0	0	0	4	9	5	5	3	3	7	5	0	0	0	0	0	0	1	0	0	0	0	0	0	0	0	0	0	0	0	0	0	0	1
3	2	2	3	1	1	2	1	2	1	2	5	1	1	2	0	0	0	0	1	1	1	2	2	1	1	1	0	2	0	0	0	0	0	2	2	0	2	0	2	0	0	0	0	2	1	2	0	0	2
3	2	3	2	2	1	2	1	2	2	4	2	0	1	0	1	0	0	0	2	2	2	1	2	1	1	1	1	0	0	0	0	1	0	2	2	2	2	2	0	0	0	0	0	2	2	0	0	0	1
3	1	1	4	2	1	1	1	1	1	4	4	1	2	1	1	0	0	0	3	1	4	4	1	10	1	4	1	1	0	0	0	0	0	0	0	2	0	0	1	2	2	2	2	0	0	0	2	0	0
2	2	4	2	1	1	2	2	2	1	5	4	1	1	1	3	1	0	0	2	2	2	1	2	2	2	3	0	2	0	0	0	2	0	2	1	0	0	0	1	0	0	0	0	0	0	0	0	0	0
2	2	2	3	1	1	1	1	2	1	3	3	1	2	0	0	2	0	0	5	7	6	6	10	10	7	7	0	1	0	0	0	0	0	0	0	0	0	0	0	0	0	0	0	0	0	0	0	0	1
2	2	1	3	1	1	1	1	2	1	7	5	1	3	0	1	0	1	0	9	1	1	1	4	3	2	3	0	1	0	1	0	0	0	0	0	0	0	1	0	0	0	0	0	0	0	1	0	0	0
1	2	1	1	1	1	2	2	3	1	5	1	0	1	1	3	1	0	0	1	2	1	1	10	1	1	1	0	0	0	0	0	0	0	0	0	0	0	1	0	0	0	0	0	0	0	0	0	0	1
5	1	1	1	1	1	1	1	1	1	4	3	2	3	0	2	0	0	0	3	4	2	3	5	4	2	2	0	1	0	0	0	1	0	1	1	1	0	0	1	0	0	0	0	0	0	0	0	0	0
4	1	1	3	1	1	1	1	1	2	8	4	1	2	0	5	1	0	0	5	5	5	5	8	3	5	5	1	0	0	0	0	0	2	2	0	1	1	0	0	0	0	0	0	0	0	0	0	0	0
4	2	1	2	2	1	2	1	3	1	6	3	0	1	0	1	0	0	0	5	5	5	3	9	3	2	1	0	0	0	0	1	0	0	0	0	0	0	0	0	0	0	0	0	0	0	0	0	0	1
4	2	2	3	1	1	2	1	3	1	3	3	1	2	0	0	0	0	1	5	4	3	5	2	1	2	4	0	0	0	1	0	1	0	1	1	2	0	0	0	0	0	0	0	0	0	0	0	0	1
3	2	1	3	1	1	2	1	1	1	4	4	2	4	1	2	0	0	0	6	7	8	8	7	7	6	6	0	1	0	1	1	1	0	0	0	0	0	0	0	0	0	0	0	0	0	0	0	0	0
3	2	1	3	1	1	1	1	1	1	5	5	4	4	0	0	0	0	0	5	5	5	5	9	8	5	3	0	0	0	1	1	0	0	0	0	0	0	0	0	0	0	0	0	0	0	0	0	0	0
3	2	1	1	1	1	1	1	3	1	6	5	1	3	0	1	0	0	0	4	1	3	1	1	1	10	1	2	0	0	0	0	1	0	0	1	0	0	0	1	0	0	0	0	0	1	0	0	0	1
3	2	1	1	2	1	2	1	3	2	5	3	1	1	1	1	0	0	0	5	5	5	10	10	10	1	5	0	2	0	1	0	0	0	0	0	0	0	1	0	0	0	0	0	0	0	0	0	1	1
3	2	1	3	1	1	2	1	1	1	4	5	2	3	0	2	0	0	0	5	3	4	3	6	7	5	4	1	0	1	0	1	0	0	0	0	1	0	0	0	0	0	0	0	0	0	0	0	0	0
3	1	1	1	1	1	1	1	2	2	5	5	1	2	1	2	0	0	0	1	1	1	1	5	1	1	1	0	1	0	0	0	0	0	1	1	0	0	0	0	0	0	0	0	0	0	0	0	0	0
3	2	1	2	1	1	2	2	2	1	5	6	1	3	0	3	0	0	0	5	7	5	5	5	5	5	5	0	1	0	0	1	2	2	2	2	2	2	2	2	2	2	2	2	2	2	2	1	2	1
2	2	2	4	1	1	1	1	1	1	2	4	2	4	0	0	1	0	0	10	9	9	10	10	10	10	10	0	0	0	1	1	0	0	0	0	0	0	1	0	0	0	0	0	0	2	2	0	0	0
2	2	2	4	1	1	1	1	1	2	4	5	1	2	1	0	1	0	0	1	1	1	1	1	2	1	1	0	0	0	1	1	0	0	0	0	0	0	0	0	2	0	0	0	0	2	0	0	0	1
2	2	1	3	1	1	2	1	3	1	4	3	0	1	1	2	0	1	0	2	2	2	1	1	1	1	1	0	2	0	0	0	1	1	0	0	0	2	2	1	0	0	0	0	0	0	0	0	0	0
1	2	1	3	1	1	2	2	2	1	2	3	1	1	1	0	0	0	0	5	6	2	9	1	1	2	2	1	0	0	0	0	1	1	0	0	0	0	1	0	1	1	1	1	0	1	1	1	1	1
1	2	1	1	1	1	2	2	2	2	3	3	4	3	2	1	1	0	0	1	1	3	3	10	10	1	1	2	1	2	1	0	0	0	0	0	0	0	0	0	0	0	0	0	0	0	0	0	0	0
1	2	2	3	1	1	1	1	2	1	6	3	2	2	0	0	0	0	0	8	8	9	9	10	8	7	8	0	0	0	1	1	0	0	0	0	0	0	0	0	0	0	0	0	0	0	0	0	0	0
4	1	1	0	1	1	1	1	2	1	6	4	4	2	0	1	1	0	0	5	5	5	5	5	5	5	5	0	1	0	0	1	0	0	0	0	0	0	0	1	0	0	0	0	0	0	0	0	0	0
4	2	1	3	2	1	2	1	3	2	6	6	2	4	0	0	2	0	0	5	5	5	5	6	6	5	6	0	0	0	0	0	0	0	0	0	1	0	0	1	0	0	0	0	0	1	0	0	0	0
4	2	1	3	2	1	2	1	3	1	6	4	1	1	0	2	0	0	1	5	7	5	5	7	4	5	5	0	0	0	1	0	0	0	0	1	0	0	0	0	0	0	0	0	0	0	0	0	0	0
3	2	2	3	1	1	2	1	2	1	4	2	1	2	0	0	1	1	1	5	5	5	5	2	8	1	3	0	0	0	0	0	0	0	0	0	0	0	0	0	0	0	0	0	0	0	0	0	0	1
3	2	1	2	2	1	2	1	3	1	4	4	2	4	2	2	0	0	0	1	4	4	3	9	6	4	2	0	1	0	0	0	0	0	0	0	0	0	1	1	0	0	0	0	0	0	0	0	0	0
3	2	1	2	2	2	2	2	3	1	6	3	1	1	1	4	0	0	0	1	1	1	1	1	1	1	1	0	0	0	0	0	1	0	0	0	0	0	0	1	0	0	0	0	0	2	2	0	0	0
2	2	3	3	1	1	2	2	2	2	3	5	1	4	0	0	0	0	0	3	7	9	7	5	6	10	10	0	1	0	0	1	0	0	0	0	0	0	1	0	0	0	0	0	0	0	0	0	0	0
5	2	1	1	1	1	2	1	3	1	5	5	2	4	0	0	0	0	0	7	9	7	9	10	5	5	7	0	0	0	0	1	0	0	0	0	0	0	0	0	0	0	0	0	0	0	0	0	0	0
4	2	1	2	1	1	2	1	3	1	5	4	2	3	0	1	0	0	0	10	10	10	10	10	10	10	10	0	0	0	0	1	1	0	0	1	1	0	0	0	0	0	0	0	0	0	0	0	0	0
4	2	3	1	2	1	2	1	3	1	2	6	1	1	0	0	1	0	0	3	5	1	5	6	1	1	5	0	1	0	0	0	1	0	0	0	1	0	1	1	0	0	0	0	0	0	0	0	0	1
4	2	2	0	1	1	1	1	1	1	2	3	0	1	0	0	1	1	1	5	5	5	5	6	5	5	5	0	0	0	0	0	0	0	0	1	0	0	0	0	0	0	0	0	0	0	0	0	0	0
4	2	3	3	1	1	1	1	1	1	3	5	1	2	0		0	0	0	3	2	2	2	2	2	2	2	1	0	0	0	0	2	0	1	1	2	0	1	0	1	0	0	0	2	0	1	0	1	1
4	2	1	3	2	1	2	1	3	1	5	3	2	2	0	0	1	0	0	3	10	5	5	5	9	6	5	0	0	0	0	1	0	0	0	0	0	0	0	1	0	0	0	0	0	0	0	0	0	1
4	2	3	3	2	1	2	1	3	2	3	5	1	1	0	1	1	0	0	3	3	3	3	2	2	3	3	0	0	0	0	0	0	0	0	0	0	0	0	0	0	0	0	0	0	0	0	0	0	0
4	2	1	1	2	1	2	1	3	2	7	7	2	5	0	0	0	0	0	7	7	7	9	10	7	7	7	1	2	0	1	1	0	0	0	0	1	0	0	0	0	0	0	0	0	0	0	0	0	0
4	2	3	3	1	1	2	1	1	1	3	3	4	4	0	0	1	0	0	6	6	5	2	7	5	3	5	0	0	0	1	0	0	0	0	0	0	0	0	0	0	0	0	0	0	0	0	0	1	1
4	2	3	3	1	1	1	1	1	2	4	3	2	4	1	2	0	0	0	5	5	5	5	8	5	3	4	0	1	0	0	0	2	0	0	1	1	0	1	1	1	0	0	0	0	0	0	0	0	1
3	1	1	2	1	1	1	2	1	2	5	4	1	2	1	2	0	0	0	1	1	1	1	1	1	1	1	0	0	0	0	0	0	0	0	1	0	0	0	0	0	0	0	0	0	0	0	0	0	0
3	2	1	1	1	1	2	1	3	1	6	3	1	1	1	3	1	0	0	4	9	4	4	6	3	5	4	0	0	0	0	0	0	0	0	1	1	0	1	0	0	0	0	0	0	0	0	0	0	0
3	1	1	2	1	2	1	2	1	1	8	4	2	3	0	1	0	0	0	5	5	5	2	7	3	6	5	1	0	1	0	0	0	0	0	2	1	0	0	2	0	0	0	0	0	0	0	0	0	0
3	2	1	2	1	1	2	1	3	1	4	4	2	4	1	2	0	0	0	1	1	1	1	7	6	6	4	0	1	0	0	0	0	0	0	0	0	0	0	0	0	0	0	0	0	0	0	0	0	1
3	2	3	2	1	1	2	2	3	2	4	3	1	2	0	3	1	0	0	5	5	5	5	9	5	5	5	1	0	0	0	1	0	0	0	1	1	0	0	0	0	0	0	0	0	0	0	0	0	2
3	2	1	3	1	1	2	2	2	2	7	6	1	3	0	3	0	0	0	4	3	6	6	4	4	3	3	0	0	0	0	0	0	0	0	0	0	0	0	0	0	0	0	0	0	0	0	0	0	0
3	1	1	3	1	1	1	2	2	1	5	3	1	3	1	3	0	0	0	5	5	5	7	3	3	4	4	0	0	0	0	1	0	0	0	0	1	0	0	0	0	0	0	0	0	0	0	0	0	1
3	2	1	1	1	2	2	1	3	1	5	6	0	1	1	3	0	0	0	1	1	1	1	1	2	1	1	1	0	0	0	0	1	1	0	1	0	0	0	0	0	0	0	0	0	0	0	0	1	1
3	2	1	3	1	2	2	2	2	2	4	3	0	1	0	3	0	0	1	1	3	1	1	1	1	1	1	0	0	0	1	0	0	0	0	0	0	0	1	0	0	0	0	0	0	0	0	0	0	0
3	2	1	2	1	1	2	1	3	2	4	2	4	1	2	3	0	0	0	1	1	5	5	10	10	4	8	0	0	0	0	0	0	0	0	0	1	0	0	0	0	0	0	0	0	2	0	0	0	2
2	1	1	1	1	2	1	2	3	2	7	4	4	1	1	0	0	0	0	8	1	1	1	1	1	1	1	1	0	0	0	0	1	2	0	2	1	0	0	0	0	0	0	0	0	0	0	0	0	0
2	2	1	3	2	1	2	1	3	1		3	4	2	2	3	0	0	0	5	10	7	5	5	3	10	4	0	0	0	0	1	0	0	0	0	0	0	0	0	0	0	0	0	0	0	0	0	0	0
2	2	2	3	1	1	1	1	1	1	5	5	1	4	2	0	0	0	0	2	2	2	1	1	2	2	2	0	2	0	1	0	0	0	0	0	0	0	0	0	0	0	0	0	0	2	0	2	0	1
2	2	1	3	1	1	2	1	3	1	6	3	1	2	1	2	0	0	0	3	3	3	3	3	3	3	3	0	0	0	0	1	2	0	0	0	0	0	0	0	0	0	0	0	0	1	0	0	2	2
2	2	1	0	1	1	2	1	3	2	5	2	0	2	1	3	1	0	0	1	1	1	1	1	1	1	1	1	0	0	0	0	0	0	0	0	0	0	0	0	0	0	0	0	0	0	0	0	0	0
2	2	2	4	1	1	1	2	3	1	7	5	2	4	0	0	0	0	0	10	10	10	10	10	10	9	10	1	0	0	0	1	0	0	0	0	0	0	0	0	0	0	0	0	0	2	0	0	0	1
1	1	2	0	1	1	1	1	2	1	3	2	1	1	0	0	0	0	0	5	5	5	5	5	5	5	5	1	0	0	0	0	0	0	0	0	0	1	1	0	0	0	0	0	0	0	0	0	0	0
1	2	1	3	2	1	2	1	3	1	3	3	1	2	0	0	1	0	0	8	9	1	1	1	10	1	1	0	1	0	0	0	0	1	1	0	0	0	1	0	1	0	0	0	1	0	1	0	0	1
1	2	1	3	2	1	2	1	3	2	7	2	1	1	0	1	0	0	0	1	1	1	1	1	1	1	2	0	0	0	0	0	0	1	0	2	0	0	0	0	0	0	0	0	0	0	0	0	0	0
3	2	1	3	1	1	2	1	1	1	5	3	1	2	1	2	1	0	1	8	2	2	3	1	2	2	3	0	0	0	0	0	0	0	0	0	1	2	0	0	0	0	0	0	0	0	0	0	0	1
3	2	1	3	1	1	2	1	1	1	6	4	2	3	0	3	0	0	0	4	6	6	3	4	7	4	5	0	1	0	0	0	0	0	0	0	0	0	0	0	0	0	0	0	0	0	0	0	0	0
2	2	2	3	2	1	2	1	3	2	3	3	2	5	0	0	0	0	0	10	1	1	1	1	1	10	1	0	2	0	0	0	0	0	0	0	0	0	0	0	0	0	0	0	0	0	0	0	0	0
2	1	2	3	1	1	1	2	3	1	4	3	2	4	0	0	2	0	0	4	5	6	7	8	7	7	5	0	0	1	1	1	0	0	0	0	0	0	0	0	0	0	0	0	0	0	0	0	0	0
2	1	1	3	1	1	1	2	1	1	8	4	4	3	2	0	0	0	1	4	4	3	2	1	1	1	1	2	0	0	0	1	0	1	0	0	0	0	0	0	0	0	0	0	0	0	0	0	0	0
2	2	1	3	1	1	2	1	1	1	2	5	1	2	1	0	0	0	0	3	6	4	1	10	2	1	2	0	1	0	0	0	0	1	0	0	0	0	1	0	0	0	0	0	0	0	0	0	0	0
5	1	1	1	1	1	1	1	2	1	7	4	0	1	1	2	0	0	1	2	2	1	2	2	1	1	1	0	0	0	0	0	1	0	2	1	1	0	0	0	0	0	0	0	0	2	0	0	0	2
4	2	3	0	2	1	2	1	3	1	4	2	0	1	1	0	2	0	0	5	1	1	1	3	1	3	2	1	0	0	0	0	1	0	0	1	1	0	0	0	0	0	0	0	2	1	0	0	0	1
4	2	2	3	1	1	2	2	1	2	3	3	1	2	0	0	1	0	0	7	7	7	8	9	7	7	7	0	0	0	0	1	0	0	0	0	1	0	0	0	0	0	0	0	0	0	0	0	0	1
3	2	3	2	1	1	2	1	3	1	3	4	0	1	1	0	1	1	1	2	2	1	3	2	1	3	2	0	0	0	0	1	1	1	2	2	1	1	1	1	0	0	2	0	0	2	1	2	1	1
3	2	1	1	2	1	2	1	3	1	5	2	1	1	0	2	0	0	0	3	1	1	1	1	1	1	10	0	0	0	0	0	1	1	1	1	0	1	0	0	0	0	0	0	1	0	0	0	0	1
3	1	1	1	1	1	1	1	1	1	5	4	2	4	0	3	0	0	0	8	9	9	6	10	8	9	10	0	1	0	0	1	0	0	0	0	1	0	0	0	0	0	0	0	0	0	0	0	0	0
3	2	2	1	1	1	1	1	1	2	9	6	1	1	0	0	0	1	0	6	5	5	5	5	4	4	5	0	0	0	0	1	0	0	0	0	0	0	0	0	0	0	0	0	0	0	1	0	0	0
3	2	1	1	2	1	2	1	3	1	5	2	0	2	2		0	0	0	1	1	1	1	1	1	1	1	0	0	0	0	0	2	0	0	2	0	0	0	0	0	0	0	0	0	0	1	0	0	1
3	2	3	3	1	1	2	2	2	1	5	3	1	2	1	3	1	1	0	2	2	2	1	3	1	1	1	1	0	0	0	0	2	1	2	2	2	2	1	1	0	0	0	0	0	0	2	0	0	0
3	2	1	4	1	1	1	1	1	1	4	5	1	4	1	2	0	0	0	6	7	7	6	10	9	7	7	0	0	0	0	0	0	0	0	0	0	0	0	0	0	0	0	0	0	0	0	0	0	0
3	2	2	1	2	1	2	1	3	1	4	2	0	1	1	1	0	0	0	7	1	1	1	1	1	1	1	0	0	0	0	0	0	0	0	0	0	0	0	0	0	0	0	0	0	0	0	0	0	0
1	2	2	3	1	1	2	2	2	1	8	3	1	1	0	1	0	0	0	4	4	1	1	2	1	4	3	0	0	0	0	0	1	0	0	0	0	0	0	0	0	0	0	0	0	0	0	0	0	0
5	2	1	0	1	1	2	1	3	2	7	2	0	1	0	1	0	0	0	3	3	3	1	7	1	1	3	0	0	0	0	1	1	0	1	1	1	1	0	1	0	0	0	0	0	0	0	0	0	1
4	2	1	3	2	1	2	2	3	1	2	3	0	1	0	0	0	0	0	1	1	1	1	4	1	1	1	1	0	0	0	1	1	0	0	0	0	1	0	0	0	0	0	0	0	0	0	0	0	0
4	2	1	2	1	1	1	1	3	1	4	6	4	3	2	0	0	0	0	6	6	7	5	5	5	5	5	0	0	0	0	1	0	0	0	0	1	0	1	0	0	0	0	0	0	0	0	0	0	1
4	2	1	2	2	1	2	1	3	1	4	6	4	3	1	0	0	0	0	6	6	6	6	8	6	8	6	0	0	0	0	1	0	0	0	0	1	0	1	0	0	0	0	0	0	0	0	0	0	1
4	2	1	3	2	2	2	1	3	1	4	3	1	2	0	0	0	0	0	3	5	3	3	1	1	1	2	0	0	0	0	1	1	1	0	2	0	0	0	1	0	0	0	0	0	0	0	0	0	0
4	2	3	2	1	1	2	2	2	1	3	4	1	2	0	0	0	0	0	10	10	10	10	10	10	10	10	0	0	0	0	0	2	0	0	0	0	0	0	0	0	0	0	0	0	0	0	0	0	0
4	2	1	2	1	1	2	1	3	2	7	5	1	2	1	0	0	0	0	3	3	3	5	6	4	6	7	1	0	0	1	0	0	0	0	0	0	0	0	0	0	0	0	0	0	0	0	0	1	1
4	2	1	3	2	2	2	1	3	1	3	4	1	3	2	0	0	0	0	6	5	4	4	4	4	10	5	0	0	0	0	0	0	0	0	0	0	0	0	1	0	0	0	0	0	1	0	0	1	1
4	2	2	0	2	2	2	1	3	1	4	3	0	1	0	0	1	0	0	1	1	1	1	1	1	1	1	2	0	0	0	0	0	0	0	0	0	0	0	0	0	0	0	0	0	0	0	0	0	1
3	2	2	1	1	1	1	1	1	1	5	3	0	1	2	0	0	1	0	1	1	1	1	1	1	1	1	0	0	0	0	0	0	1	0	1	1	2	0	1	0	0	0	0	0	1	1	0	0	1
3	1	1	4	1	1	1	1	1	1	7	5	1	2	0	4	1	0	0	5	5	5	4	5	6	5	5	0	0	0	0	0	0	0	0	0	0	0	0	0	0	0	0	0	0	0	0	0	0	0
3	2	2	4	1	1	1	1	2	1	5	3	1	2	2	2	1	0	0	5	5	5	6	5	9	7	5	0	2	0	0	0	2	0	2	0	0	0	1	1	1	0	2	0	0	2	2	0	0	1
3	2	2	4	1	1	1	1	1	1	3	4	4	3	0	0	0	0	0	7	6	7	9	8	7	10	7	0	0	0	0	0	0	0	0	0	0	0	1	0	0	0	0	0	0	0	0	0	0	1
2	2	1	2	1	1	2	1	3	1	5	4	1	3	0	3	0	0	0	5	10	10	10	10	10	8	4	0	1	0	0	0	0	0	0	0	1	0	0	0	0	0	0	0	0	0	0	0	0	0
1	2	1	2	2	1	2	1	3	1	4	2	0	2	0	1	1	0	0	10	5	5	10	5	1	1	3	0	1	0	1	1	1	0	0	1	0	0	1	1	0	0	0	0	1	1	0	2	0	0
1	2	2	2	2	1	1	2	3	1	5	5	1	1	0	0	0	0	0	3	5	5	5	5	5	5	3	0	1	0	0	0	1	0	0	0	0	0	0	0	0	0	0	0	0	0	0	0	0	0
	2	4	1	2	1	2	1	3	1	4	2	0	1	0	2	0	0	0	3	2	2	2	2	1	2	2	2	0	0	0	0	1	0	0	1	0	0	1	0	0	0	0	0	0	0	1	0	0	0
	2	4	0	2	1	1	1	3	1	2	3	4	5	0	7	0	0	0	10	10	10	10	10	10	10	10	0	1	1	1	1	0	0	0	0	0	0	0	0	0	0	0	0	0	0	0	0	0	0
5	2	3	2	1	1	2	2	3	2	2	5	4	2	0	0	2	0	0	10	10	10	10	7	10	8	10	0	0	0	0	0	0	0	0	1	0	2	0	1	0	0	0	0	0	0	0	0	0	1
4	2	1	0	1	1	2	1	3	1	4	2	0	1	1	0	1	0	0	1	1	1	1	5	1	1	1	2	0	1	0	0	1	1	0	0	0	0	0	0	0	0	0	0	1	0	1	0	0	1
4	2	1	2	2	1	2	1	3	1	4	4	1	2	0	0	0	0	0	4	5	5	7	5	5	4	5	0	1	0	0	1	1	0	0	0	0	0	0	0	0	0	0	0	0	0	0	0	0	1
4	2	4	3	2	1	2	1	3	1	6	4	1	2	2	1	1	0	0	5	2	5	1	5	10	1	1	1	0	0	1	0	2	0	0	1	0	0	0	0	0	0	0	0	2	1	0	0	0	1
4	1	1	1	2	1	1	1	3	1	3	4	0	2	1	1	0	0	0	8	1	1	2	1	1	1	1	2	0	0	0	0	1	0	0	1	1	0	0	1	0	0	0	0	0	0	0	0	0	1
4	2	1	2	1	1	2	1	3	2	6	4	4	2	1	5	0	0	0	3	3	3	2	2	2	2	3	0	2	0	0	0	2	0	0	0	0	0	2	1	0	0	0	0	0	0	0	0	0	0
4	2	1	3	1	1	2	1	3	2	6	6	1	3	0	0	2	0	1	6	4	5	5	5	6	6	4	0	0	0	0	0	0	0	0	0	1	0	0	1	0	0	0	0	0	1	0	0	0	0
3	2	3	1	2	1	2	1	3	2	2	4	2	2	0	0	2	0	0	5	6	6	6	4	7	9	6	0	0	0	0	0	0	0	0	0	0	0	0	0	0	0	0	0	2	0	0	0	0	1
3	2	1	1	1	1	2	2	3	2	5	4	0	1	2	0	1	0	0	1	1	1	1	1	1	1	1	0	0	0	0	0	2	0	0	0	0	0	0	0	0	0	0	0	0	0	0	0	2	1
3	2	1	4	1	1	1	1	2	2	6	3	1	3	0	2	0	0	0	1	1	1	1	1	1	1	1	0	0	0	0	0	1	0	0	0	0	0	1	1	0	0	0	0	0	0	0	0	0	1
3	2	1	1	1	1	2	1	1	1	4	3	1	3	0	2	0	0	0	3	1	3	1	2	1	1	3	1	0	0	0	0	0	0	0	0	1	0	1	1	0	0	0	0	1	0	0	1	0	0
3	1	1	1	1	1	1	1	1	2	7	2	0	1	1	3	0	0	0	1	2	2	1	10	1	1	1	1	0	0	1	0	0	0	0	0	0	0	0	0	0	0	0	0	0	0	0	0	0	0
2	1	1	3	1	1	1	1	2	2	6	4	1	2	1	2	1	0	1	6	5	5	5	7	8	5	6	0	0	0	0	0	0	0	0	0	0	0	0	0	0	0	0	0	0	0	0	0	0	0
2	2	1	1	2	1	2	1	3	1	5	4	1	1	1	3	1	0	0	3	3	1	1	1	1	1	1	0	0	0	0	0	0	0	0	0	0	0	0	1	1	0	0	0	0	0	0	0	0	0
1	2	1	4	2	1	2	1	3	1	5	5	2	3	1	3	0	0	1	7	8	7	8	8	7	8	8	0	1	0	0	1	0	1	0	0	0	0	0	0	0	0	0	0	0	0	0	0	0	0
1	2	2	4	2	1	1	1	1	2	8	5	1	2	0	0	1	0	0	3	3	3	1	3	1	2	3	0	0	0	0	1	0	1	0	0	0	0	1	0	0	0	0	0	1	0	1	1	0	1
1	1	2	3	2	1	2	2	1	2	4	3	4	2	1	0	2	2	0	5	5	3	5	5	2	2	6	0	0	0	0	0	0	0	0	0	0	0	0	0	0	0	0	0	0	0	0	0	0	0
1	2	2	3	1	1	1	1	3	2	5	2	1	2	2	1	0	0	0	3	2	3	2	3	2	2	2	2	2	0	0	0	0	0	0	0	0	0	0	1	0	0	0	0	1	1	0	0	1	1
1	2	2	3	2	1	1	1	3	1	6	4	1	1	0	0	2	0	0	5	5	5	5	8	6	4	7	0	0	0	0	0	0	0	0	0	0	0	0	1	0	0	0	0	0	0	0	0	0	1
5	2	2	2	2	1	2	1	3	1	3	2	0	2	0	0	0	0	0	2	2	2	2	2	2	1	1	1	0	0	0	0	0	0	0	0	0	0	0	0	0	0	0	0	0	0	0	0	0	1
5	2	3	1	2	1	1	2	1	2	2	7	1	3	0	0	1	0	0	5	4	4	8	5	2	6	7	1	0	0	0	0	1	1	0	0	0	0	0	0	0	0	0	0	0	0	0	0	0	1
5	1	1	3	2	2	1	1	1	1	5	4	1	2	1	0	0	0	0	4	4	3	2	2	3	3	3	0	0	0	1	0	0	0	0	0	0	0	0	1	0	0	0	0	0	0	0	0	0	1
5	2	4	2	2	1	2	1	3	1	7	4	0	1	2	3	0	1	0	1	1	1	1	1	1	1	1	0	0	0	0	0	1	0	0	0	0	0	0	0	0	0	0	0	0	0	0	0	0	0
4	2	1	2	2	1	2	1	3	2	5	6	4	3	0		0	0	0	4	10	3	3	5	3	4	4	0	0	0	0	1	0	0	1	1	0	0	0	0	0	0	0	0	0	0	0	0	0	1
4	2	2	1	2	1	1	1	3	2	2	1	0	1	0		1	1	1	1	1	2	4	1	1	8	1	0	0	0	0	0	1	0	0	1	0	0	0	1	0	0	0	0	0	0	0	0	0	1
4	2	1	3	1	1	2	1	3	1	3	3	0	1	0	1	0	1	0	4	6	5	4	2	3	5	4	0	0	0	0	0	0	1	0	1	0	0	0	0	0	0	0	0	0	0	0	0	0	1
4	1	1	2	1	1	1	1	1	2	6	5	1	4	0	2	0	0	0	8	8	8	9	10	6	8	8	0	0	0	0	1	1	0	0	0	0	0	0	0	0	0	0	0	0	0	0	0	0	0
4	2	1	2	1	1	2	1	3	1	7	4	1	2	1	0	2	0	0	1	1	1	1	1	1	1	1	1	0	0	0	0	0	0	0	0	0	0	1	1	0	0	0	0	0	0	0	0	0	1
4	2	2	4	1	1	1	1	1	1	3	4	2	5	0	0	0	0	0	8	8	9	9	10	9	8	8	0	1	1	1	1	0	0	0	0	0	0	2	0	0	0	0	0	0	0	0	0	0	0
4	2	1	2	2	2	2	1	3	2	5	3	0	1	1	2	1	1	0	2	3	2	4	3	1	2	2	0	0	0	0	0	1	0	2	2	2	2	0	0	0	0	2	0	2	2	2	0	2	1
4	2	1	3	1	1	2	1	1	2	3	3	0	2	1	3	0	0	0	8	3	1	4	3	1	1	1	1	0	0	0	0	0	1	0	0	1	0	0	0	0	0	0	0	0	1	0	0	0	0
3	2	1	1	2	1	2	1	3	1	6	3	1	1	1	1	0	0	0	2	2	1	2	2	1	1	1	0	0	0	0	1	1	0	0	1	1	0	0	1	0	0	0	0	0	0	0	0	0	1
3	2	1	2	2	1	2	1	3	1	4	2	1	1	2	0	1	0	0	8	2	1	1	1	1	1	1	0	1	0	0	0	2	0	0	0	0	0	0	0	0	0	0	0	2	1	0	0	0	1
3	2	1	1	1	1	2	1	3	2	4	2	0	1	0	2	1	0	1	1	1	1	1	3	1	1	1	0	0	0	0	0	0	0	0	0	0	0	0	1	0	0	0	0	0	0	0	0	0	1
3	2	3	2	1	1	2	2	2	1	3	4	1	2	0	2	1	0	0	3	7	7	1	10	7	5	8	0	1	0	0	0	0	0	0	0	0	0	0	0	0	0	0	0	0	0	0	0	0	0
3	2	1	3	1	1	1	1	3	1	4	3	1	2	2	0	0	0	0	1	1	3	2	3	1	2	3	1	0	0	0	0	1	2	2	0	1	0	0	0	0	0	0	0	2	0	0	0	0	0
3	2	1	2	1	1	1	1	1	1	7	5	1	1	1	4	0	0	0	1	1	1	1	5	4	5	4	0	0	0	0	0	1	1	0	0	1	0	0	0	0	0	0	0	0	0	0	0	0	1
3	2	1	1	2	1	2	1	3	1	5	3	0	1	1	3	0	0	0	1	1	1	1	1	1	1	1	0	0	0	0	0	1	1	0	0	0	2	1	1	0	0	0	0	0	0	0	0	0	0
3	1	1	1	1	1	1	1	1	1	6	2	1	3	1	2	1	0	0	1	1	3	2	1	3	3	2	1	0	0	0	0	0	0	0	1	1	0	0	0	0	0	0	0	0	0	0	0	0	0
3	1	1	2	1	1	1	2	1	1	6	3	1	1	1	3	0	0	0	3	1	3	1	1	1	1	1	0	0	0	0	0	0	0	0	0	1	0	1	0	0	0	0	0	1	0	0	0	0	1
3	2	1	1	2	1	2	1	3	1	5	4	1	1	0	2	0	0	0	5	5	5	5	7	10	3	5	0	0	0	0	0	0	0	0	0	0	0	0	0	0	0	0	0	2	2	0	0	0	1
3	2	1	3	2	1	2	1	3	1	6	4	1	1	1	3	0	0	0	1	1	1	1	3	1	1	1	0	0	0	0	0	1	1	0	0	0	0	1	0	0	0	0	0	0	0	0	0	0	0
3	2	1	1	2	1	2	1	3	1	9	3	0	1	1	1	0	0	0	9	10	10	10	1	10	10	10	0	0	0	0	0	1	1	1	1	1	2	1	0	2	2	1	2	2	1	1	1	2	1
2	2	1	1	1	1	2	1	3	1	4	4	1	2	0	2	1	0	0	4	2	2	2	2	4	2	2	1	1	0	0	0	2	0	0	0	2	0	2	0	0	0	0	0	0	0	0	1	0	2
2	2	1	1	1	1	1	1	2	2	5	3	0	1	1	2	0	0	0	1	1	1	1	1	1	1	1	0	0	0	0	0	0	0	0	0	0	0	0	1	0	0	0	0	0	0	0	0	0	0
2	2	2	3	2	1	2	1	3	1	3	4	4	1	0	0	2	0	0	1	2	1	1	8	1	2	2	0	1	0	0	1	0	0	0	0	0	1	0	1	0	0	1	0	0	0	0	0	0	1
2	2	1	3	2	1	2	2	3	1	5	3	1	2	0	1	1	0	0	7	7	5	5	1	3	5	5	1	0	0	0	0	0	0	0	0	0	0	0	0	0	0	0	0	0	2	0	0	0	0
2	2	1	1	1	1	2	1	2	1	6	5	0	1	0	0	0	0	0	1	1	1	2	1	2	3	2	0	0	0	0	0	1	1	0	0	0	0	1	0	0	0	0	0	0	0	0	0	0	0
2	2	1	3	1	1	2	1	3	1	5	4	1	2	1	2	1	0	0	7	5	4	1	5	1	1	1	2	0	0	0	1	0	1	0	0	0	0	0	0	0	0	0	0	0	0	0	0	0	0
2	2	1	3	2	1	1	1	3	2	4	2	0	1	1	2	0	0	0	1	1	1	1	1	1	1	1	0	1	0	0	0	0	1	0	0	0	0	0	0	0	0	0	0	0	0	0	0	0	0
2	2	2	3	2	1	1	1	3	1	6	8	2	4	0	0	0	0	0	8	6	7	10	8	9	9	9	0	0	0	0	0	2	0	0	0	0	0	0	0	0	0	0	0	0	0	0	1	0	0
1	2	1	2	1	1	2	2	3	2	6	3	2	2	2	2	0	0	0	4	5	5	6	9	1	4	4	0	0	0	1	0	0	0	0	0	0	0	0	0	0	0	0	0	0	0	0	0	0	0
1	2	2	3	1	1	2	2	2	2	4	3	1	3	0	0	0	0	0	3	4	3	2	4	5	3	4	0	1	0	0	0	0	0	0	0	0	0	1	1	0	0	0	0	0	0	0	0	0	0
1	2	2	3	1	1	2	1	2	2	6	5	2	3	0	0	0	0	0	7	7	6	4	7	4	4	4	0	0	0	0	0	0	0	0	0	0	0	0	0	0	0	0	0	0	0	0	0	0	0
1	2	4	0	2	2	2	1	3	2	6	2	1	1	2		1	0	0	5	5	6	4	3	5	5	5	0	0	0	0	1	0	0	0	0	0	0	0	0	0	0	0	0	0	0	0	1	0	1
1	2	2	3	1	1	1	1	2	2	3	3	1	1	0	0	2	0	0	5	5	5	8	5	9	7	5	0	0	0	0	0	0	0	0	0	0	0	0	1	0	0	0	0	0	0	0	0	0	2
5	1	1	0	1	1	1	2	1	2	4	6	2	4	0	0	0	0	0	8	9	9	10	10	9	9	10	1	0	0	0	0	0	0	0	0	1	0	0	0	0	0	0	0	0	0	0	0	0	1
5	2	1	0	2	1	2	1	3	2	6	3	1	1	2	1	0	0	0	1	1	1	1	1	1	1	1	0	0	0	0	0	1	0	1	1	1	1	1	0	0	0	0	0	1	0	0	0	0	1
5	2	1	3	1	1	1	1	1	1	4	4	1	4	1	0	0	0	0	6	1	4	3	7	2	1	2	0	0	0	0	1	0	0	0	0	1	0	0	0	0	0	0	0	0	0	0	0	0	1
5	1	1	2	2	1	1	1	3	1	4	3	1	5	0	0	2	0	0	1	1	2	1	10	2	2	3	0	0	0	1	1	0	0	1	0	0	0	0	0	0	0	0	0	0	0	0	0	0	1
4	1	1	1	1	1	2	2	1	2	5	2	1	1	2	0	0	0	0	2	2	1	1	1	1	1	1	1	0	0	0	0	0	0	1	1	0	1	0	0	0	0	0	0	0	0	1	0	0	1
4	2	3	3	1	1	1	1	1	1	2	3	1	3	0	0	2	0	0	8	5	5	8	8	5	6	6	0	0	0	0	1	0	0	0	0	2	1	0	0	0	0	0	0	0	1	0	0	0	1
4	1	1	3	1	1	1	1	1	2	6	3	1	2	0	4	0	0	0	5	5	5	7	6	3	6	6	0	0	0	0	1	0	0	0	0	0	0	0	0	0	0	0	0	0	0	0	0	0	1
3	2	2	1	1	1	2	1	1	2	3	3	4	1	0	0	1	0	0	5	5	5	5	7	1	3	5	0	2	0	0	0	0	0	0	0	0	0	0	1	0	0	0	0	0	0	0	0	0	0
3	1	1	1	1	1	1	2	2	2	7	6	1	1	1	4	0	0	0	2	2	2	2	4	1	1	1	0	1	0	0	0	0	1	0	0	0	0	0	1	0	0	0	0	0	0	0	0	0	0
3	2	1	3	1	1	2	1	2	2	7	5	0	1	1	4	0	0	0	7	10	1	1	1	1	1	2	0	0	0	0	0	1	1	1	1	1	1	0	1	0	0	0	0	0	0	0	0	0	0
3	2	1	1	1	1	2	2	2	1	5	4	1	1	0	2	0	0	0	2	1	1	2	10	1	5	2	0	1	0	0	0	1	0	0	0	0	1	0	0	0	0	0	0	1	0	0	1	0	0
3	2	1	1	2	1	2	1	3	2	6	3	0	4	2	3	0	0	0	1	1	1	1	1	1	1	1	0	0	0	0	0	2	0	0	0	0	0	1	0	0	0	0	0	0	0	0	0	0	0
3	2	1	3	2	1	2	1	3	2	2	4	0	1	0	0	0	0	0	1	1	1	1	1	1	1	1	0	2	0	0	0	0	0	0	0	0	0	0	0	0	0	0	0	0	0	0	0	0	0
2	2	1	3	1	1	1	1	3	2	5	4	1	1	2	2	0	0	0	4	4	4	5	5	4	4	4	0	1	0	1	0	0	0	0	0	0	0	0	0	0	0	0	0	0	0	0	0	0	1
1	2	2	3	1	1	1	1	1	1	7	5	1	2	2	0	1	0	0	5	5	5	5	5	6	4	6	0	0	0	0	0	0	0	0	0	0	0	0	0	0	0	0	0	0	0	0	0	0	0
1	2	1	2	2	2	2	1	3	1	4	2	1	1	0	2	0	0	0	4	4	3	4	5	3	4	4	2	2	0	0	0	0	0	0	0	0	0	0	0	0	0	0	0	0	0	0	0	0	0
1	2	2	3	1	1	1	2	1	1	5	3	0	1	1	0	0	0	0	5	5	2	1	1	1	2	1	1	0	0	0	0	0	1	0	0	0	0	0	0	0	0	0	0	0	0	0	0	0	0
5	2	3	0	1	1	2	2	1	1	3	1	0	2	1	0	0	0	0	1	10	1	1	1	1	1	1	1	0	0	0	0	1	0	0	0	0	0	1	1	0	0	0	0	0	0	0	0	0	1
5	2	4	2	2	2	2	1	3	2	2	4	2	2	0	0	1	0	0	1	5	7	8	9	5	8	7	0	0	0	1	0	0	0	1	0	0	0	1	0	0	0	0	0	0	0	0	0	0	1
4	2	1	3	1	1	1	1	2	1	3	5	1	3	2	0	1	0	0	3	3	3	3	4	3	3	3	0	0	0	0	0	0	0	0	0	0	0	0	0	0	0	0	0	0	0	0	0	0	0
4	2	1	2	2	1	2	1	3	2	2	5	4	4	0	0	0	0	0	9	9	9	10	10	10	10	10	2	0	0	0	0	0	0	0	1	1	0	0	0	0	0	0	0	0	0	0	0	0	0
4	2	1	1	1	1	2	1	3	1	4	4	1	2	0	0	0	0	0	5	7	8	4	10	2	1	1	0	0	0	0	0	0	1	0	0	0	1	0	0	0	0	0	0	0	1	0	0	0	1
4	1	1	1	2	2	2	2	2	1	6	5	1	3	2	3	0	0	0	3	3	3	2	4	3	3	3	0	0	0	0	0	0	0	0	0	0	0	0	1	0	0	0	0	0	0	0	0	0	1
4	1	1	1	1	1	1	2	1	1	6	5	1	3	0	1	0	0	0	5	5	4	1	5	4	3	4	0	0	0	0	1	0	0	0	0	1	0	0	1	0	0	0	0	0	0	0	0	0	1
3	1	1	0	2	1	1	1	2	1	5	2	0	1	1	1	1	0	1	1	1	1	1	1	1	1	1	1	0	0	0	0	0	0	0	0	0	0	0	0	0	0	0	0	0	0	0	0	0	0
3	2	1	1	1	1	2	1	3	1	6	5	1	3	0	1	0	0	0	4	4	4	5	4	3	4	3	2	0	0	0	0	0	0	0	0	0	0	0	0	0	0	0	0	0	1	0	0	0	1
3	2	1	1	1	1	2	1	3	1	5	3	0	2	1	1	0	0	0	2	2	2	2	1	2	2	2	0	0	0	0	1	0	0	2	2	0	0	0	0	0	0	0	0	0	0	0	0	0	0
2	2	2	3	1	1	1	1	1	2	6	4	2	2	0	0	0	0	0	9	8	8	8	9	8	10	10	0	1	0	0	1	0	0	0	0	0	1	0	0	0	0	0	0	0	1	0	0	0	0
1	2	1	1	2	1	2	1	3	1	5	3	1	1	2	2	1	0	0	1	3	3	1	3	1	1	2	0	1	0	0	0	1	0	0	0	0	0	0	0	0	0	0	0	1	0	0	1	0	1
1	2	2	3	2	1	1	1	3	1	5	6	2	2	0	0	1	0	0	10	8	8	8	7	8	8	9	0	0	0	1	0	0	0	0	0	0	0	0	0	0	0	0	0	0	0	0	0	0	0
4	2	1	2	2	1	2	1	3	2	4	4	1	2	2		1	0	0	2	1	2	1	1	1	1	1	2	2	0	0	0	1	0	0	0	0	0	0	1	0	0	0	0	0	1	0	0	0	0
4	2	1	2	2	1	2	1	3	2	5	3	1	2	1	2	0	0	0	1	1	1	2	1	2	2	2	1	0	0	0	0	0	0	0	0	1	1	0	0	0	0	0	0	0	0	0	0	0	1
4	1	1	1	1	1	1	2	3	1	5	4	0	1	2	2	0	0	0	1	1	1	1	1	1	1	1	1	0	0	0	0	1	0	0	0	0	0	0	0	0	0	0	0	0	0	0	0	1	1
3	2	1	1	1	2	2	2	2	2	2	2	1	1	1	1	0	1	0	4	9	9	5	1	10	1	1	1	0	0	0	0	1	0	0	0	0	0	0	1	0	0	0	0	0	0	2	0	1	1
2	2	1	1	2	1	2	1	3	2	4	4	2	3	0	1	2	0	0	8	9	10	9	5	8	9	8	1	2	0	0	0	0	0	0	0	0	0	0	0	0	0	0	0	0	0	0	0	0	0
2	2	1	1	1	1	2	1	3	1	5	2	0	1	1	3	0	0	1	7	1	1	1	2	1	1	2	1	1	0	0	0	0	0	1	0	0	1	1	0	0	0	0	0	0	0	1	0	0	0
2	2	3	3	1	1	1	1	1	1	7	5	1	2	1	0	0	0	0	2	1	1	1	1	3	2	3	0	2	0	0	0	1	0	0	0	0	0	0	0	0	0	0	0	0	0	0	0	0	0
5	1	1	3	2	2	1	1	3	2	3	4	1	1	1	0	1	0	0	1	1	1	3	1	1	1	1	0	0	0	0	1	0	0	1	0	0	1	0	0	0	0	0	0	0	0	0	0	0	0
5	2	1	1	1	1	2	2	3	1	3	4	2	3	0	0	0	0	0	6	6	6	6	9	10	10	10	1	0	0	0	0	0	0	0	0	1	1	1	0	0	0	0	0	0	0	0	0	0	0
2	2	1	3	1	1	2	2	1	1	5	4	2	4	0	2	0	0	0	8	8	9	9	10	9	5	8	0	0	0	0	0	0	0	0	0	0	0	0	0	0	0	0	0	0	0	0	0	0	0
2	2	2	1	2	1	2	1	3	2	6	4	0	1	0	0	0	0	1	1	1	1	1	1	1	1	1	1	0	0	0	1	1	0	0	0	0	0	0	1	0	0	0	0	0	1	0	0	0	0
4	2	1	2	1	1	2	1	3	1	2	2	1	2	1	0	1	0	0	2	1	5	1	1	1	1	1	0	1	0	0	0	1	0	0	0	0	0	0	1	0	0	0	0	0	0	0	2	0	1
4	2	4	0	1	1	2	1	3	1	6	3	0	1	0	0	1	0	0	1	1	1	3	1	1	2	1	0	0	0	0	0	0	0	0	0	0	0	0	0	0	0	0	0	0	0	0	0	0	0
4	2	1	1	2	1	2	1	3	1	9	3	0	1	2	6	2	0	0	1	1	1	1	1	1	1	1	1	0	0	0	1	0	0	0	0	1	0	0	0	0	0	0	0	0	0	0	0	0	1
4	2	1	2	1	1	1	2	3	1	6	4	4	2	1	2	1	0	0	1	1	1	1	1	1	1	1	0	0	0	1	0	0	0	0	0	0	0	0	0	0	0	0	0	0	0	0	0	0	0
3	2	1	1	2	1	2	1	3	2	6	4	1	1	2	3	2	0	0	2	2	2	2	2	2	2	2	0	2	0	0	1	0	0	0	0	0	0	0	0	0	0	0	0	0	0	0	1	0	0
3	2	3	1	2	1	2	2	2	1	5	4	4	2	0	1	1	0	0	8	8	8	8	8	8	8	8	1	0	0	0	1	0	0	0	0	0	0	0	0	0	0	0	0	0	0	0	0	0	1
3	2	1	1	2	1	2	1	3	2	3	2	1	2	1	1	1	0	1	6	4	3	3	3	10	3	3	1	0	0	0	0	0	0	0	0	0	0	0	1	0	0	0	0	0	0	0	0	0	1
3	2	1	0	2	1	2	1	3	1	5	4	0	1	1	2	0	0	0	2	1	1	2	2	1	3	1	2	0	0	0	0	1	0	1	0	1	1	1	0	0	0	0	0	0	0	0	0	0	1
2	2	1	1	1	2	2	1	3	1	6	2	0	1	0	3	0	0	0	3	1	1	1	1	1	2	1	0	1	0	0	1	1	0	0	1	1	0	0	0	0	0	0	0	0	0	0	0	1	0
1	2	1	3	1	1	2	1	3	1	5	4	1	3	2	2	0	0	0	5	6	5	5	5	5	5	5	0	2	0	0	0	0	0	0	0	0	0	0	0	0	0	0	0	0	0	0	0	0	0
1	2	1	3	2	1	2	1	3	1	4	4	1	2	1	2	0	0	0	5	6	6	3	2	1	1	4	0	0	0	0	1	0	0	0	0	0	0	0	0	0	0	0	0	0	0	0	0	0	1
1	2	2	2	1	1	1	2	2	1	5	4	0	1	1	0	0	0	0	1	1	1	1	1	1	1	1	0	2	0	0	0	0	0	0	0	0	0	0	1	0	0	0	0	0	0	0	0	0	1
1	2	2	3	2	1	1	1	3	2	6	4	2	4	0	0	2	0	1	7	6	6	3	5	1	1	1	0	2	0	0	1	0	0	0	0	0	0	0	0	0	0	0	0	0	0	0	0	0	0
5	2	1	1	2	1	2	1	3	1	3	4	2	3	0	0	0	0	0	10	10	10	10	10	1	10	10	0	0	0	0	1	0	0	0	0	0	0	0	0	0	0	0	0	0	0	0	0	0	1
4	2	1	1	1	1	2	1	3	1	6	3	1	1	0	4	0	0	0	1	3	2	3	8	5	5	5	2	0	0	0	0	1	1	0	0	1	0	1	1	0	0	0	0	0	0	1	0	0	1
4	1	1	2	1	1	1	2	1	2	3	4	1	4	1	1	0	0	0	4	2	2	2	5	7	6	6	0	2	0	0	0	0	0	0	1	0	1	0	1	0	0	0	0	0	0	0	0	0	0
4	1	1	1	1	1	1	2	1	1	4	4	1	2	1	2	1	0	0	5	4	4	4	5	1	1	3	1	0	0	0	0	0	0	0	0	0	0	0	0	0	0	0	0	0	0	0	0	0	0
4	1	1	1	1	1	1	2	1	2	6	5	1	3	1	4	0	0	0	6	6	6	6	10	6	6	6	0	1	0	0	0	0	0	0	0	0	0	0	0	0	0	0	0	0	0	0	0	0	0
3	2	1	2	1	1	2	1	2	2	7	4	0	1	0	2	1	0	0	1	1	2	1	1	1	4	1	0	2	0	0	0	1	0	1	1	0	0	0	0	0	0	0	0	0	1	0	0	0	1
2	2	1	3	1	1	2	1	3	2	4	5	2	3	1	2	0	0	0	3	3	3	1	10	3	3	3	0	0	0	0	0	0	0	0	0	0	0	0	0	0	0	0	0	0	0	0	0	0	0
1	2	2	4	2	1	1	1	3	2	4	5	4	1	2	0	1	0	0	5	5	5	5	5	5	5	5	0	0	0	0	1	0	0	0	0	0	0	0	0	0	0	0	0	0	0	0	0	0	0
1	2	1	3	2	1	2	1	3	2	6	5	2	3	1	0	2	0	0	5	8	4	3	7	7	3	7	0	0	0	1	0	0	0	0	0	0	0	0	0	0	0	0	0	0	0	0	0	0	0
5	2	2	3	1	1	1	1	1	1	3	5	1	2	0	0	0	0	0	3	3	3	3	10	5	5	3	0	0	0	0	0	0	0	0	0	0	0	0	0	0	0	0	0	0	0	0	0	0	0
4	1	1	2	2	1	1	2	1	2	6	4	2	3	0	4	0	0	0	2	4	5	1	6	3	1	5	0	1	0	0	0	0	0	0	0	0	0	0	0	0	0	0	0	0	0	0	0	0	0
4	2	1	3	2	1	2	1	3	1	5	4	1	3	2	0	0	0	0	4	3	3	3	2	1	1	1	2	0	0	0	0	1	0	0	1	1	0	0	0	0	0	0	0	1	1	0	0	0	1
4	2	1	3	2	2	2	1	3	1	7	5	4	2	2	5	1	0	0	2	2	1	1	1	1	1	1	0	0	0	0	0	0	0	1	1	1	1	1	1	0	0	0	0	0	1	0	0	0	1
1	2	2	4	1	1	1	1	2	1	7	5	4	1	2	0	1	0	0	6	5	4	4	3	5	3	4	0	0	0	1	1	0	1	0	0	0	0	2	0	0	0	0	0	0	0	0	0	0	0
1	2	2	2	1	1	1	1	3	1	7	2	0	1	1	0	0	0	0	1	1	1	1	1	1	2	1	1	0	0	0	0	0	0	0	0	0	0	0	0	0	0	0	0	1	0	0	1	0	0
1	2	2	3	2	1	1	1	3	2	5	3	1	1	0	0	2	0	0	3	10	1	3	2	3	2	3	0	1	0	0	1	0	1	0	0	0	0	0	0	0	0	0	0	0	1	0	0	0	1
4	1	1	0	1	1	1	1	1	1	8	5	1	1	1	5	0	0	0	2	3	3	3	4	1	1	3	1	0	0	0	0	1	0	0	0	0	0	0	0	0	0	0	0	0	0	0	1	0	1
4	1	1	2	1	1	1	1	1	1	6	3	1	3	0	0	0	0	0	5	5	4	8	1	1	2	3	1	0	0	0	0	1	0	0	0	1	0	0	1	0	0	0	0	0	0	0	0	1	0
4	2	3	2	2	1	2	1	3	1	3	3	0	1	1	1	0	1	1	3	1	2	1	1	1	1	1	2	0	0	0	1	0	0	0	0	0	0	1	0	0	0	0	0	0	0	0	0	0	0
3	1	1	2	1	1	1	1	1	1	5	4	1	3	1	2	0	0	0	3	3	1	1	1	1	1	1	0	0	0	0	0	0	0	0	0	0	0	0	1	0	0	0	0	0	0	0	0	0	0
2	2	3	4	1	1	1	1	1	2	3	7	1	4	0	0	1	0	0	3	2	2	3	9	5	5	2	0	0	0	1	0	0	0	0	0	0	0	0	0	0	0	0	0	0	0	0	0	0	0
1	2	2	3	1	1	1	1	2	1	5	3	1	1	0		0	0	0	3	4	3	2	1	2	3	3	0	0	0	0	0	0	0	0	0	0	0	0	0	0	0	0	0	0	0	0	0	1	0
	2	4	3	1	1	1	2	3	2	8	5	0	1	2	0	0	0	0	3	5	5	3	7	3	5	5	0	1	0	0	1	0	0	0	0	0	0	0	0	0	0	0	0	0	0	0	0	0	0
4	2	1	3	2	2	2	2	3	1	2	2	1	2	0	0	0	0	0	4	3	3	3	3	3	3	3	0	0	0	1	1	0	0	0	0	1	0	0	0	0	0	0	0	0	0	0	0	0	0
4	1	1	0	2	1	1	1	3	1	8	2	0	1	1	5	0	0	0	2	10	5	9	1	6	5	4	2	0	0	0	0	2	1	0	0	0	0	1	0	0	0	0	0	0	0	0	0	0	1
4	2	1	2	1	1	1	2	3	1		3	1	3	1	0	1	0	0	2	2	2	2	2	2	1	2	0	0	0	0	0	0	0	0	0	0	0	0	0	0	0	0	0	0	0	0	0	0	1
3	2	3	3	1	1	2	1	1	1	7	2	1	3	1	2	0	0	0	4	5	5	10	6	10	5	10	0	0	0	1	0	0	0	0	1	0	1	0	0	0	0	0	0	1	0	0	0	0	0
3	2	1	1	2	1	2	1	3	1	8	3	1	2	1	8	1	0	1	1	1	1	1	1	1	1	1	0	2	0	0	0	0	0	0	0	0	0	0	0	0	0	0	0	0	1	0	0	0	0
5	2	1	3	1	1	2	1	1	1	2	4	1	1	1	1	1	0	0	2	2	2	1	6	3	1	1	1	0	0	0	0	0	0	0	0	0	0	0	0	0	0	0	0	0	0	0	0	0	0
4	1	4	0	1	2	1	1	1	1	4	4	1	1	1	2	0	0	1	1	1	1	1	1	1	1	1	0	0	0	0	1	0	0	0	0	0	2	0	0	0	0	0	0	0	0	0	0	0	0
4	2	1	3	2	1	2	1	3	2	5	4	4	1	0	0	1	0	0	3	6	6	6	3	7	5	5	0	0	0	0	1	1	0	0	1	0	0	0	0	0	0	0	0	0	1	0	0	0	0
3	2	1	4	1	1	1	2	2	2	2	6	2	5	0	0	0	0	0	5	5	7	8	10	8	8	8	0	0	0	0	0	0	1	0	0	0	0	1	1	0	0	0	0	1	1	1	0	0	1
1	2	2	3	1	1	1	2	3	1	4	4	1	2	0	0	1	0	1	7	6	7	6	5	5	5	5	0	1	0	0	0	1	0	0	0	0	0	1	0	0	0	0	0	0	0	0	0	0	1
1	2	2	3	1	1	1	2	1	2	6	4	1	3	0	1	0	0	0	7	5	5	5	3	5	5	5	0	1	0	0	0	0	0	0	0	0	0	0	0	0	0	0	0	0	0	0	0	0	1
1	2	2	3	2	1	1	1	3	2	6	3	4	1	0	0	2	0	0	10	10	10	10	10	10	10	10	0	1	0	0	1	0	0	0	0	0	0	0	0	0	0	0	0	0	0	0	0	0	0
4	2	2	2	1	1	1	1	1	1	2	2	1	1	0	0	0	0	1	1	1	1	1	1	1	1	1	1	0	0	0	0	1	1	0	0	0	0	1	0	0	0	0	0	0	0	1	1	0	1
2	2	1	1	2	1	2	1	2	1	4	2	4	1	1	2	1	0	0	1	1	1	1	1	1	1	1	2	0	0	1	1	0	0	0	0	2	0	0	2	0	0	0	0	0	0	0	0	0	0
2	2	3	1	1	1	2	1	1	1	9	4	0	2	1	4	1	0	0	2	2	2	3	3	2	2	3	0	0	0	1	0	0	1	0	0	0	0	0	0	0	0	0	0	0	0	0	0	0	0
5	2	3	2	2	2	2	1	1	1	4	3	4	1	1	3	2	0	0	2	2	2	1	1	1	1	1	0	0	0	0	0	0	0	1	1	1	2	1	1	1	2	0	0	0	1	1	1	0	1
4	2	1	2	2	1	2	1	3	1	3	4	1	1	1	0	0	1	0	1	1	1	1	1	1	1	1	0	1	0	0	0	1	1	2	2	2	0	1	1	0	2	2	2	2	2	2	0	2	1
4	2	2	0	1	1	2	1	3	1	8	3	1	2	0	0	0	0	0	3	3	5	1	10	1	1	1	1	0	0	0	0	1	0	0	0	0	0	0	0	0	0	0	0	0	0	0	0	0	1
1	1	2	3	2	1	1	1	2	1	7	4	2	3	0	0	0	0	0	2	1	1	1	1	3	3	3	1	0	0	1	0	0	0	0	0	0	0	0	0	0	0	0	0	0	0	0	0	0	0
5	2	1	0	2	1	2	1	3	2	6	6	2	2	0	0	1	0	0	5	4	4	6	7	5	6	6	0	0	0	0	0	0	0	0	0	0	0	0	0	0	0	0	0	0	0	0	0	0	1
4	1	1	1	2	1	1	2	3	2	4	4	1	1	0	0	0	0	0	3	5	5	5	3	5	4	5	1	0	0	0	0	0	0	0	0	1	0	1	0	0	0	0	0	0	0	0	0	0	0
3	2	1	0	1	1	2	1	3	1	4	6	4	5	2	1	0	0	0	10	10	9	10	10	10	10	10	2	0	0	0	1	0	0	0	0	1	0	0	0	0	0	0	0	0	0	0	0	0	0
2	2	1	2	2	2	2	1	3	2	6	3	0	1	2	3	1	0	0	5	10	5	3	1	1	1	1	0	0	0	0	0	1	0	0	0	0	0	0	0	0	0	0	2	0	0	0	0	2	0
[truncated: 229 more columns]
